# Supplementary material for: Time to publish? Turnaround times, acceptance rates, and impact factors of journals in fisheries science
Source: PLoS One. 2021 Sep 23;16(9):e0257841. doi: 10.1371/journal.pone.0257841 (PMC8459974; doi:10.1371/journal.pone.0257841)
Supplement: S1 Data — (CSV) [file pone.0257841.s001.csv]

	DOI	Rec	Acc	Onl	T.Acc	T.Onl	Journal	Acc.Onl
1	10.3750/AIEP/02357	2017-12-06	2018-10-11	2019-03-15	309	464	Acta Ichthyologica et Piscatoria	155
2	10.3750/AIEP/02431	2018-03-26	2018-08-03	2018-09-30	130	188	Acta Ichthyologica et Piscatoria	58
3	10.3750/AIEP/02465	2018-05-11	2018-11-23	2019-06-15	196	400	Acta Ichthyologica et Piscatoria	204
4	10.3750/AIEP/02477	2018-05-23	2019-03-15	2019-09-15	296	480	Acta Ichthyologica et Piscatoria	184
5	10.3750/AIEP/02485	2018-05-31	2018-08-27	2018-12-31	88	214	Acta Ichthyologica et Piscatoria	126
7	10.3750/AIEP/02591	2018-11-01	2019-05-01	2019-12-15	181	409	Acta Ichthyologica et Piscatoria	228
8	10.3750/AIEP/02786	2019-08-23	2020-01-29	2020-06-01	159	283	Acta Ichthyologica et Piscatoria	124
9	10.3750/AIEP/02809	2019-11-05	2020-05-22	2020-09-04	199	304	Acta Ichthyologica et Piscatoria	105
10	10.3750/AIEP/02931	2020-04-09	2020-08-29	2020-12-07	142	242	Acta Ichthyologica et Piscatoria	100
11	10.3750/AIEP/02054	2016-07-29	2016-12-10	2017-03-31	134	245	Acta Ichthyologica et Piscatoria	111
12	10.3750/AIEP/02093	2016-10-11	2017-05-16	2017-09-30	217	354	Acta Ichthyologica et Piscatoria	137
13	10.3750/AIEP/02146	2016-12-23	2017-02-15	2017-06-30	54	189	Acta Ichthyologica et Piscatoria	135
14	10.3750/AIEP/02219	2017-03-23	2017-08-17	2017-12-31	147	283	Acta Ichthyologica et Piscatoria	136
15	10.3750/AIEP/02315	2017-10-03	2017-12-27	2018-03-31	85	179	Acta Ichthyologica et Piscatoria	94
16	10.3750/AIEP/02395	2018-01-31	2018-05-15	2018-06-30	104	150	Acta Ichthyologica et Piscatoria	46
17	10.3750/AIEP/02251	2017-05-26	2018-08-07	2018-09-30	438	492	Acta Ichthyologica et Piscatoria	54
18	10.3750/AIEP/02321	2017-10-10	2018-11-10	2019-03-15	396	521	Acta Ichthyologica et Piscatoria	125
19	10.3750/AIEP/02454	2018-04-30	2018-10-02	2018-12-31	155	245	Acta Ichthyologica et Piscatoria	90
20	10.3750/AIEP/02488	2018-06-03	2018-12-20	2019-06-15	200	377	Acta Ichthyologica et Piscatoria	177
22	10.3750/AIEP/02521	2018-07-18	2019-10-01	2020-03-01	440	592	Acta Ichthyologica et Piscatoria	152
23	10.3750/AIEP/02551	2018-08-31	2019-03-19	2019-09-15	200	380	Acta Ichthyologica et Piscatoria	180
24	10.3750/AIEP/02558	2018-09-21	2019-05-28	2019-12-15	249	450	Acta Ichthyologica et Piscatoria	201
25	10.3750/AIEP/02836	2020-01-15	2020-09-29	2020-12-07	258	327	Acta Ichthyologica et Piscatoria	69
26	10.3750/AIEP/02840	2020-01-21	2020-07-02	2020-09-04	163	227	Acta Ichthyologica et Piscatoria	64
27	10.3750/AIEP/02006	2016-05-04	2016-11-24	2017-03-31	204	331	Acta Ichthyologica et Piscatoria	127
28	10.3750/AIEP/02059	2016-08-12	2017-02-24	2017-06-30	196	322	Acta Ichthyologica et Piscatoria	126
29	10.3750/AIEP/02085	2016-10-05	2017-06-30	2017-09-30	268	360	Acta Ichthyologica et Piscatoria	92
30	10.3750/AIEP/02245	2017-05-10	2017-08-22	2017-12-31	104	235	Acta Ichthyologica et Piscatoria	131
31	10.3750/AIEP/02299	2017-08-29	2018-01-02	2018-03-31	126	214	Acta Ichthyologica et Piscatoria	88
32	10.3750/AIEP/02341	2017-11-10	2018-04-03	2018-09-30	144	324	Acta Ichthyologica et Piscatoria	180
33	10.3750/AIEP/02422	2018-03-13	2018-11-22	2019-03-15	254	367	Acta Ichthyologica et Piscatoria	113
34	10.3750/AIEP/02451	2018-04-24	2018-10-30	2018-12-31	189	251	Acta Ichthyologica et Piscatoria	62
35	10.3750/AIEP/02516	2018-07-10	2018-12-22	2019-06-15	165	340	Acta Ichthyologica et Piscatoria	175
36	10.3750/AIEP/02597	2018-11-06	2019-03-19	2019-09-15	133	313	Acta Ichthyologica et Piscatoria	180
37	10.3750/AIEP/02611	2018-11-21	2019-06-04	2019-12-15	195	389	Acta Ichthyologica et Piscatoria	194
38	10.3750/AIEP/02701	2019-04-09	2019-11-11	2020-03-01	216	327	Acta Ichthyologica et Piscatoria	111
39	10.3750/AIEP/02760	2019-07-12	2020-02-28	2020-06-01	231	325	Acta Ichthyologica et Piscatoria	94
40	10.3750/AIEP/02963	2020-05-05	2020-08-03	2020-09-04	90	122	Acta Ichthyologica et Piscatoria	32
41	10.3750/AIEP/03028	2020-07-30	2020-10-01	2020-12-07	63	130	Acta Ichthyologica et Piscatoria	67
42	10.3750/AIEP/01997	2016-10-10	2016-11-11	2017-03-31	32	172	Acta Ichthyologica et Piscatoria	140
43	10.3750/AIEP/02052	2016-07-27	2017-07-03	2017-09-30	341	430	Acta Ichthyologica et Piscatoria	89
44	10.3750/AIEP/02080	2016-09-30	2017-03-23	2017-06-30	174	273	Acta Ichthyologica et Piscatoria	99
45	10.3750/AIEP/02243	2017-05-05	2017-09-06	2017-12-31	124	240	Acta Ichthyologica et Piscatoria	116
46	10.3750/AIEP/02326	2017-10-18	2018-01-04	2018-03-31	78	164	Acta Ichthyologica et Piscatoria	86
47	10.3750/AIEP/02407	2018-02-14	2018-04-12	2018-09-30	57	228	Acta Ichthyologica et Piscatoria	171
48	10.3750/AIEP/02491	2018-06-04	2018-10-08	2018-12-31	126	210	Acta Ichthyologica et Piscatoria	84
50	10.3750/AIEP/02517	2018-07-11	2018-12-27	2019-06-15	169	339	Acta Ichthyologica et Piscatoria	170
51	10.3750/AIEP/02530	2018-08-03	2018-10-02	2019-03-15	60	224	Acta Ichthyologica et Piscatoria	164
52	10.3750/AIEP/02571	2018-10-10	2019-03-21	2019-09-15	162	340	Acta Ichthyologica et Piscatoria	178
53	10.3750/AIEP/02642	2019-01-29	2019-06-06	2019-12-15	128	320	Acta Ichthyologica et Piscatoria	192
54	10.3750/AIEP/02939	2020-04-14	2020-07-10	2020-09-04	87	143	Acta Ichthyologica et Piscatoria	56
55	10.3750/AIEP/03033	2020-08-05	2020-10-21	2020-12-07	77	124	Acta Ichthyologica et Piscatoria	47
56	10.3750/AIEP/01977	2016-03-17	2017-01-13	2017-03-31	302	379	Acta Ichthyologica et Piscatoria	77
57	10.3750/AIEP/02108	2016-10-27	2017-03-24	2017-06-30	148	246	Acta Ichthyologica et Piscatoria	98
58	10.3750/AIEP/02222	2017-03-31	2017-10-09	2017-12-31	192	275	Acta Ichthyologica et Piscatoria	83
59	10.3750/AIEP/02238	2017-04-21	2017-07-17	2017-09-30	87	162	Acta Ichthyologica et Piscatoria	75
60	10.3750/AIEP/02295	2017-08-15	2018-01-10	2018-03-31	148	228	Acta Ichthyologica et Piscatoria	80
61	10.3750/AIEP/02382	2018-01-17	2018-04-26	2018-09-30	99	256	Acta Ichthyologica et Piscatoria	157
62	10.3750/AIEP/02445	2018-04-14	2018-08-20	2018-12-31	128	261	Acta Ichthyologica et Piscatoria	133
63	10.3750/AIEP/02495	2018-06-05	2018-08-24	2019-03-15	80	283	Acta Ichthyologica et Piscatoria	203
64	10.3750/AIEP/02557	2018-09-19	2019-04-11	2019-09-15	204	361	Acta Ichthyologica et Piscatoria	157
65	10.3750/AIEP/02559	2018-09-24	2019-01-21	2019-06-15	119	264	Acta Ichthyologica et Piscatoria	145
66	10.3750/AIEP/02643	2019-01-31	2019-11-11	2020-03-01	284	395	Acta Ichthyologica et Piscatoria	111
67	10.3750/AIEP/02681	2019-03-12	2019-07-16	2019-12-15	126	278	Acta Ichthyologica et Piscatoria	152
68	10.3750/AIEP/02959	2020-05-01	2020-07-08	2020-09-04	68	126	Acta Ichthyologica et Piscatoria	58
69	10.3750/AIEP/02978	2020-05-24	2020-10-29	2020-12-07	158	197	Acta Ichthyologica et Piscatoria	39
70	10.3750/AIEP/02098	2016-10-17	2017-04-25	2017-06-30	190	256	Acta Ichthyologica et Piscatoria	66
71	10.3750/AIEP/02111	2016-10-31	2017-01-17	2017-03-31	78	151	Acta Ichthyologica et Piscatoria	73
72	10.3750/AIEP/02147	2016-12-23	2017-07-30	2017-09-30	219	281	Acta Ichthyologica et Piscatoria	62
73	10.3750/AIEP/02177	2017-02-09	2017-10-15	2017-12-31	248	325	Acta Ichthyologica et Piscatoria	77
74	10.3750/AIEP/02501	2018-07-15	2018-09-04	2018-12-31	51	169	Acta Ichthyologica et Piscatoria	118
75	10.3750/AIEP/02504	2018-06-18	2018-11-25	2019-06-15	160	362	Acta Ichthyologica et Piscatoria	202
76	10.3750/AIEP/02523	2018-07-23	2018-08-30	2019-03-15	38	235	Acta Ichthyologica et Piscatoria	197
77	10.3750/AIEP/02568	2018-10-04	2019-05-15	2019-09-15	223	346	Acta Ichthyologica et Piscatoria	123
78	10.3750/AIEP/02623	2018-12-23	2019-07-26	2019-12-15	215	357	Acta Ichthyologica et Piscatoria	142
79	10.3750/AIEP/02711	2019-04-28	2019-11-14	2020-03-01	200	308	Acta Ichthyologica et Piscatoria	108
80	10.3750/AIEP/02841	2020-01-23	2020-05-15	2020-06-01	113	130	Acta Ichthyologica et Piscatoria	17
81	10.3750/AIEP/02910	2020-03-27	2020-11-05	2020-12-07	223	255	Acta Ichthyologica et Piscatoria	32
82	10.3750/AIEP/02957	2020-04-30	2020-08-05	2020-09-04	97	127	Acta Ichthyologica et Piscatoria	30
83	10.3750/AIEP/02001	2016-04-24	2017-04-07	2017-06-30	348	432	Acta Ichthyologica et Piscatoria	84
84	10.3750/AIEP/02051	2016-07-27	2017-01-18	2017-03-31	175	247	Acta Ichthyologica et Piscatoria	72
85	10.3750/AIEP/02150	2017-01-03	2017-08-01	2017-09-30	210	270	Acta Ichthyologica et Piscatoria	60
86	10.3750/AIEP/02268	2017-06-23	2017-10-20	2017-12-31	119	191	Acta Ichthyologica et Piscatoria	72
87	10.3750/AIEP/02329	2017-10-22	2018-01-26	2018-03-31	96	160	Acta Ichthyologica et Piscatoria	64
88	10.3750/AIEP/02342	2017-11-17	2018-06-02	2018-09-30	197	317	Acta Ichthyologica et Piscatoria	120
89	10.3750/AIEP/02415	2018-02-27	2018-10-08	2018-12-31	223	307	Acta Ichthyologica et Piscatoria	84
90	10.3750/AIEP/02464	2018-06-27	2018-10-11	2019-06-15	106	353	Acta Ichthyologica et Piscatoria	247
91	10.3750/AIEP/02510	2018-07-04	2018-12-24	2019-09-15	173	438	Acta Ichthyologica et Piscatoria	265
92	10.3750/AIEP/02512	2018-07-05	2019-07-31	2019-12-15	391	528	Acta Ichthyologica et Piscatoria	137
93	10.3750/AIEP/02527	2018-07-30	2018-09-04	2019-03-15	36	228	Acta Ichthyologica et Piscatoria	192
94	10.3750/AIEP/02773	2019-08-01	2019-11-17	2020-03-01	108	213	Acta Ichthyologica et Piscatoria	105
95	10.3750/AIEP/02826	2019-12-19	2020-08-24	2020-09-04	249	260	Acta Ichthyologica et Piscatoria	11
96	10.3750/AIEP/02898	2020-03-20	2020-05-22	2020-06-01	63	73	Acta Ichthyologica et Piscatoria	10
97	10.3750/AIEP/03014	2020-07-14	2020-11-11	2020-12-07	120	146	Acta Ichthyologica et Piscatoria	26
98	10.3750/AIEP/02074	2016-09-19	2017-01-27	2017-03-31	130	193	Acta Ichthyologica et Piscatoria	63
99	10.3750/AIEP/02099	2016-10-19	2017-04-07	2017-06-30	170	254	Acta Ichthyologica et Piscatoria	84
100	10.3750/AIEP/02280	2017-07-07	2017-08-06	2017-09-30	30	85	Acta Ichthyologica et Piscatoria	55
101	10.3750/AIEP/02283	2017-07-10	2017-11-06	2017-12-31	119	174	Acta Ichthyologica et Piscatoria	55
102	10.3750/AIEP/02314	2017-09-30	2018-03-19	2018-03-31	170	182	Acta Ichthyologica et Piscatoria	12
103	10.3750/AIEP/02340	2017-11-08	2018-02-19	2018-06-30	103	234	Acta Ichthyologica et Piscatoria	131
104	10.3750/AIEP/02399	2018-02-05	2018-06-07	2018-09-30	122	237	Acta Ichthyologica et Piscatoria	115
105	10.3750/AIEP/02457	2018-01-05	2018-07-12	2018-12-31	188	360	Acta Ichthyologica et Piscatoria	172
106	10.3750/AIEP/02468	2018-05-13	2018-09-09	2019-03-15	119	306	Acta Ichthyologica et Piscatoria	187
107	10.3750/AIEP/02540	2018-08-21	2018-10-15	2019-06-15	55	298	Acta Ichthyologica et Piscatoria	243
108	10.3750/AIEP/02573	2018-10-11	2019-03-11	2019-09-15	151	339	Acta Ichthyologica et Piscatoria	188
109	10.3750/AIEP/02578	2018-10-17	2019-08-08	2019-12-15	295	424	Acta Ichthyologica et Piscatoria	129
110	10.3750/AIEP/02709	2019-04-26	2020-01-23	2020-03-01	272	310	Acta Ichthyologica et Piscatoria	38
111	10.3750/AIEP/02790	2019-09-05	2019-11-04	2020-06-01	60	270	Acta Ichthyologica et Piscatoria	210
112	10.3750/AIEP/02979	2020-05-25	2020-08-18	2020-09-04	85	102	Acta Ichthyologica et Piscatoria	17
113	10.3750/AIEP/03016	2020-07-15	2020-11-11	2020-12-07	119	145	Acta Ichthyologica et Piscatoria	26
114	10.3750/AIEP/02064	2016-08-29	2017-03-03	2017-06-30	186	305	Acta Ichthyologica et Piscatoria	119
115	10.3750/AIEP/02072	2016-09-17	2016-12-15	2017-03-31	89	195	Acta Ichthyologica et Piscatoria	106
116	10.3750/AIEP/02149	2017-01-01	2017-05-03	2017-09-30	122	272	Acta Ichthyologica et Piscatoria	150
117	10.3750/AIEP/02226	2017-04-04	2017-07-21	2017-12-31	108	271	Acta Ichthyologica et Piscatoria	163
118	10.3750/AIEP/02260	2017-06-12	2017-11-01	2018-03-31	142	292	Acta Ichthyologica et Piscatoria	150
120	10.3750/AIEP/02379	2018-01-15	2018-07-05	2018-09-30	171	258	Acta Ichthyologica et Piscatoria	87
121	10.3750/AIEP/02392	2018-01-26	2018-10-04	2019-03-15	251	413	Acta Ichthyologica et Piscatoria	162
122	10.3750/AIEP/02490	2018-06-04	2018-07-13	2018-12-31	39	210	Acta Ichthyologica et Piscatoria	171
123	10.3750/AIEP/02539	2018-08-19	2018-11-22	2019-06-15	95	300	Acta Ichthyologica et Piscatoria	205
124	10.3750/AIEP/02604	2018-11-14	2019-01-31	2019-09-15	78	305	Acta Ichthyologica et Piscatoria	227
125	10.3750/AIEP/02640	2019-01-28	2019-08-08	2020-03-01	192	398	Acta Ichthyologica et Piscatoria	206
126	10.3750/AIEP/02648	2019-04-11	2019-06-04	2019-12-15	54	248	Acta Ichthyologica et Piscatoria	194
128	10.3750/AIEP/02932	2020-04-09	2020-11-23	2020-12-07	228	242	Acta Ichthyologica et Piscatoria	14
129	10.3750/AIEP/02969	2020-05-14	2020-08-26	2020-09-04	104	113	Acta Ichthyologica et Piscatoria	9
131	10.3750/AIEP/02114	2016-09-11	2017-01-30	2017-03-31	141	201	Acta Ichthyologica et Piscatoria	60
132	10.3750/AIEP/02175	2017-02-05	2017-03-09	2017-06-30	32	145	Acta Ichthyologica et Piscatoria	113
133	10.3750/AIEP/02186	2017-02-20	2017-05-13	2017-09-30	82	222	Acta Ichthyologica et Piscatoria	140
134	10.3750/AIEP/02242	2017-05-03	2017-08-21	2017-12-31	110	242	Acta Ichthyologica et Piscatoria	132
135	10.3750/AIEP/02339	2017-10-07	2017-11-25	2018-03-31	49	175	Acta Ichthyologica et Piscatoria	126
136	10.3750/AIEP/02389	2018-01-25	2018-03-27	2018-09-30	61	248	Acta Ichthyologica et Piscatoria	187
137	10.3750/AIEP/02440	2018-04-08	2018-08-04	2018-12-31	118	267	Acta Ichthyologica et Piscatoria	149
138	10.3750/AIEP/02448	2018-04-21	2018-09-23	2019-03-15	155	328	Acta Ichthyologica et Piscatoria	173
140	10.3750/AIEP/02627	2018-12-29	2019-03-16	2019-09-15	77	260	Acta Ichthyologica et Piscatoria	183
141	10.3750/AIEP/02639	2019-01-17	2019-03-31	2019-12-15	73	332	Acta Ichthyologica et Piscatoria	259
142	10.3750/AIEP/02734	2019-05-02	2019-10-02	2020-03-01	153	304	Acta Ichthyologica et Piscatoria	151
143	10.3750/AIEP/02850	2020-02-07	2020-03-17	2020-06-01	39	115	Acta Ichthyologica et Piscatoria	76
144	10.3750/AIEP/02861	2020-02-26	2020-06-21	2020-09-04	116	191	Acta Ichthyologica et Piscatoria	75
145	10.3750/AIEP/02971	2020-05-18	2020-07-14	2020-12-07	57	203	Acta Ichthyologica et Piscatoria	146
146	10.3750/AIEP/02141	2016-12-16	2017-02-01	2017-03-31	47	105	Acta Ichthyologica et Piscatoria	58
147	10.3750/AIEP/02168	2017-02-01	2017-06-06	2017-09-30	125	241	Acta Ichthyologica et Piscatoria	116
148	10.3750/AIEP/02240	2017-04-25	2018-03-07	2018-06-30	316	431	Acta Ichthyologica et Piscatoria	115
149	10.3750/AIEP/02248	2017-05-16	2017-09-07	2017-12-31	114	229	Acta Ichthyologica et Piscatoria	115
150	10.3750/AIEP/02332	2017-10-30	2017-12-15	2018-03-31	46	152	Acta Ichthyologica et Piscatoria	106
151	10.3750/AIEP/02334	2017-10-31	2018-05-24	2018-09-30	205	334	Acta Ichthyologica et Piscatoria	129
152	10.3750/AIEP/02435	2018-04-05	2018-08-05	2018-12-31	122	270	Acta Ichthyologica et Piscatoria	148
153	10.3750/AIEP/02514	2018-07-09	2018-10-02	2019-03-15	85	249	Acta Ichthyologica et Piscatoria	164
154	10.3750/AIEP/02547	2018-08-28	2018-11-15	2019-06-15	79	291	Acta Ichthyologica et Piscatoria	212
155	10.3750/AIEP/02666	2018-02-26	2019-03-30	2019-09-15	397	566	Acta Ichthyologica et Piscatoria	169
156	10.3750/AIEP/02694	2019-04-03	2019-09-26	2019-12-15	176	256	Acta Ichthyologica et Piscatoria	80
157	10.3750/AIEP/02762	2019-07-13	2019-10-04	2020-03-01	83	232	Acta Ichthyologica et Piscatoria	149
158	10.3750/AIEP/02833	2020-01-05	2020-03-24	2020-06-01	79	148	Acta Ichthyologica et Piscatoria	69
159	10.3750/AIEP/02987	2020-06-08	2020-07-22	2020-09-04	44	88	Acta Ichthyologica et Piscatoria	44
160	10.3750/AIEP/02992	2020-06-10	2020-08-26	2020-12-07	77	180	Acta Ichthyologica et Piscatoria	103
161	10.3750/AIEP/02088	2016-10-07	2017-02-01	2017-03-31	117	175	Acta Ichthyologica et Piscatoria	58
162	10.3750/AIEP/02182	2017-02-15	2017-05-03	2017-06-30	77	135	Acta Ichthyologica et Piscatoria	58
163	10.3750/AIEP/02234	2017-04-18	2017-06-11	2017-09-30	54	165	Acta Ichthyologica et Piscatoria	111
164	10.3750/AIEP/02253	2017-05-25	2017-09-13	2017-12-31	111	220	Acta Ichthyologica et Piscatoria	109
165	10.3750/AIEP/02259	2017-06-11	2017-12-26	2018-03-31	198	293	Acta Ichthyologica et Piscatoria	95
166	10.3750/AIEP/02430	2018-03-26	2018-04-26	2018-09-30	31	188	Acta Ichthyologica et Piscatoria	157
167	10.3750/AIEP/02466	2018-05-11	2018-08-08	2018-12-31	89	234	Acta Ichthyologica et Piscatoria	145
168	10.3750/AIEP/02505	2018-06-26	2018-10-02	2019-03-15	98	262	Acta Ichthyologica et Piscatoria	164
169	10.3750/AIEP/02526	2018-07-28	2018-10-15	2019-06-15	79	322	Acta Ichthyologica et Piscatoria	243
170	10.3750/AIEP/02688	2019-03-22	2019-05-04	2019-09-15	43	177	Acta Ichthyologica et Piscatoria	134
171	10.3750/AIEP/02753	2019-06-30	2019-10-07	2020-03-01	99	245	Acta Ichthyologica et Piscatoria	146
172	10.3750/AIEP/02823	2019-09-20	2019-12-10	2019-12-15	81	86	Acta Ichthyologica et Piscatoria	5
173	10.3750/AIEP/02842	2020-01-23	2020-03-26	2020-06-01	63	130	Acta Ichthyologica et Piscatoria	67
174	10.3750/AIEP/02998	2020-06-22	2020-09-07	2020-12-07	77	168	Acta Ichthyologica et Piscatoria	91
176	10.3750/AIEP/02079	2016-09-29	2017-02-04	2017-03-31	128	183	Acta Ichthyologica et Piscatoria	55
177	10.3750/AIEP/02187	2017-02-21	2017-05-11	2017-09-30	79	221	Acta Ichthyologica et Piscatoria	142
178	10.3750/AIEP/02233	2017-04-17	2017-09-23	2017-12-31	159	258	Acta Ichthyologica et Piscatoria	99
179	10.3750/AIEP/02294	2017-08-15	2017-12-28	2018-03-31	135	228	Acta Ichthyologica et Piscatoria	93
180	10.3750/AIEP/02336	2017-11-02	2018-03-27	2018-09-30	145	332	Acta Ichthyologica et Piscatoria	187
181	10.3750/AIEP/02500	2018-06-14	2018-10-02	2018-12-31	110	200	Acta Ichthyologica et Piscatoria	90
182	10.3750/AIEP/02518	2018-07-11	2018-10-04	2019-03-15	85	247	Acta Ichthyologica et Piscatoria	162
183	10.3750/AIEP/02566	2018-10-03	2018-11-23	2019-06-15	51	255	Acta Ichthyologica et Piscatoria	204
184	10.3750/AIEP/02615	2018-12-17	2019-03-07	2019-09-15	80	272	Acta Ichthyologica et Piscatoria	192
185	10.3750/AIEP/02766	2019-07-17	2019-10-07	2020-03-01	82	228	Acta Ichthyologica et Piscatoria	146
186	10.3750/AIEP/02782	2019-08-19	2020-04-18	2020-06-01	243	287	Acta Ichthyologica et Piscatoria	44
187	10.3750/AIEP/02835	2020-01-11	2020-04-12	2020-12-07	92	331	Acta Ichthyologica et Piscatoria	239
189	10.3750/AIEP/02239	2017-04-21	2017-10-05	2017-12-31	167	254	Acta Ichthyologica et Piscatoria	87
190	10.3750/AIEP/02269	2017-06-26	2017-12-29	2018-03-31	186	278	Acta Ichthyologica et Piscatoria	92
191	10.3750/AIEP/02346	2017-11-20	2018-05-24	2018-09-30	185	314	Acta Ichthyologica et Piscatoria	129
192	10.3750/AIEP/02456	2018-05-01	2018-10-07	2019-03-15	159	318	Acta Ichthyologica et Piscatoria	159
193	10.3750/AIEP/02572	2018-10-11	2018-11-30	2019-06-15	50	247	Acta Ichthyologica et Piscatoria	197
194	10.3750/AIEP/02579	2018-10-18	2019-03-11	2019-09-15	144	332	Acta Ichthyologica et Piscatoria	188
195	10.3750/AIEP/02739	2019-06-06	2019-10-19	2020-03-01	135	269	Acta Ichthyologica et Piscatoria	134
197	10.3750/AIEP/03057	2020-09-04	2020-10-06	2020-12-07	32	94	Acta Ichthyologica et Piscatoria	62
198	10.3750/AIEP/02244	2017-05-09	2017-10-13	2017-12-31	157	236	Acta Ichthyologica et Piscatoria	79
199	10.3750/AIEP/02327	2017-10-20	2018-02-02	2018-03-31	105	162	Acta Ichthyologica et Piscatoria	57
200	10.3750/AIEP/02307	2017-09-19	2018-08-03	2018-09-30	318	376	Acta Ichthyologica et Piscatoria	58
201	10.3750/AIEP/02474	2018-05-17	2018-10-08	2019-03-15	144	302	Acta Ichthyologica et Piscatoria	158
202	10.3750/AIEP/02616	2018-12-13	2019-06-04	2019-09-15	173	276	Acta Ichthyologica et Piscatoria	103
203	10.3750/AIEP/02965	2020-05-08	2020-10-15	2020-12-07	160	213	Acta Ichthyologica et Piscatoria	53
204	10.3750/AIEP/02373	2018-01-02	2018-02-02	2018-03-31	31	88	Acta Ichthyologica et Piscatoria	57
206	10.3750/AIEP/03068	2020-09-24	2020-10-24	2020-12-07	30	74	Acta Ichthyologica et Piscatoria	44
207	10.3750/AIEP/03066	2020-09-20	2020-10-26	2020-12-07	36	78	Acta Ichthyologica et Piscatoria	42
1102	https://onlinelibrary.wiley.com/doi/epdf/10.1111/are.13426	2016-06-13	2017-06-02	2017-06-27	354	379	Aquaculture Research	25
2102	https://onlinelibrary.wiley.com/doi/epdf/10.1111/are.13427	2016-12-23	2017-06-02	2017-07-08	161	197	Aquaculture Research	36
4102	https://onlinelibrary.wiley.com/doi/epdf/10.1111/are.13430	2017-04-03	2017-06-02	2017-07-08	60	96	Aquaculture Research	36
5101	https://onlinelibrary.wiley.com/doi/epdf/10.1111/are.13431	2017-03-11	2017-06-07	2017-07-08	88	119	Aquaculture Research	31
6101	https://onlinelibrary.wiley.com/doi/epdf/10.1111/are.13432	2017-01-31	2017-06-11	2017-07-11	131	161	Aquaculture Research	30
7101	https://onlinelibrary.wiley.com/doi/epdf/10.1111/are.13433	2017-02-22	2017-06-11	2017-07-26	109	154	Aquaculture Research	45
8102	https://onlinelibrary.wiley.com/doi/epdf/10.1111/are.13434	2017-01-05	2017-06-12	2017-07-11	158	187	Aquaculture Research	29
9100	https://onlinelibrary.wiley.com/doi/epdf/10.1111/are.13436	2016-10-05	2017-06-16	2017-07-14	254	282	Aquaculture Research	28
1083	https://onlinelibrary.wiley.com/doi/epdf/10.1111/are.13437	2016-05-18	2017-06-16	2017-07-24	394	432	Aquaculture Research	38
1113	https://onlinelibrary.wiley.com/doi/epdf/10.1111/are.13438	2017-03-27	2017-06-18	2017-07-14	83	109	Aquaculture Research	26
1212	https://onlinelibrary.wiley.com/doi/epdf/10.1111/are.13440	2017-04-19	2017-06-25	2017-08-02	67	105	Aquaculture Research	38
1313	https://onlinelibrary.wiley.com/doi/epdf/10.1111/are.13441	2016-12-30	2017-06-27	2017-07-25	179	207	Aquaculture Research	28
1413	https://onlinelibrary.wiley.com/doi/epdf/10.1111/are.13442	2016-12-10	2017-06-27	2017-07-28	199	230	Aquaculture Research	31
1512	https://onlinelibrary.wiley.com/doi/epdf/10.1111/are.13444	2016-12-02	2017-07-01	2017-08-28	211	269	Aquaculture Research	58
1614	https://onlinelibrary.wiley.com/doi/epdf/10.1111/are.13857	2017-11-10	2018-09-01	2018-10-28	295	352	Aquaculture Research	57
1713	https://onlinelibrary.wiley.com/doi/epdf/10.1111/are.13862	2018-03-25	2018-08-19	2018-11-13	147	233	Aquaculture Research	86
1814	https://onlinelibrary.wiley.com/doi/epdf/10.1111/are.13867	2018-05-21	2018-09-26	2018-11-06	128	169	Aquaculture Research	41
1913	https://onlinelibrary.wiley.com/doi/epdf/10.1111/are.13868	2018-03-28	2018-10-01	2018-10-25	187	211	Aquaculture Research	24
2012	https://onlinelibrary.wiley.com/doi/epdf/10.1111/are.13869	2018-03-21	2018-09-01	2018-11-18	164	242	Aquaculture Research	78
2111	https://onlinelibrary.wiley.com/doi/epdf/10.1111/are.13870	2018-06-06	2018-09-29	2018-10-23	115	139	Aquaculture Research	24
2212	https://onlinelibrary.wiley.com/doi/epdf/10.1111/are.13871	2018-07-18	2018-09-28	2018-11-08	72	113	Aquaculture Research	41
2312	https://onlinelibrary.wiley.com/doi/epdf/10.1111/are.13872	2018-07-16	2018-10-01	2018-10-25	77	101	Aquaculture Research	24
2412	https://onlinelibrary.wiley.com/doi/epdf/10.1111/are.13873	2018-01-09	2018-10-03	2018-11-06	267	301	Aquaculture Research	34
2512	https://onlinelibrary.wiley.com/doi/epdf/10.1111/are.13874	2018-02-22	2018-09-22	2018-10-25	212	245	Aquaculture Research	33
2612	https://onlinelibrary.wiley.com/doi/epdf/10.1111/are.13876	2018-06-10	2018-10-03	2018-11-09	115	152	Aquaculture Research	37
2712	https://onlinelibrary.wiley.com/doi/epdf/10.1111/are.13877	2018-06-09	2018-10-03	2018-10-29	116	142	Aquaculture Research	26
2812	https://onlinelibrary.wiley.com/doi/epdf/10.1111/are.13878	2018-05-04	2018-10-07	2018-11-06	156	186	Aquaculture Research	30
2912	https://onlinelibrary.wiley.com/doi/epdf/10.1111/are.13879	2017-12-22	2018-08-27	2018-11-02	248	315	Aquaculture Research	67
3012	https://onlinelibrary.wiley.com/doi/epdf/10.1111/are.13880	2018-02-25	2018-10-03	2018-10-29	220	246	Aquaculture Research	26
3112	https://onlinelibrary.wiley.com/doi/epdf/10.1111/are.13883	2017-10-19	2018-10-03	2018-11-15	349	392	Aquaculture Research	43
3211	https://onlinelibrary.wiley.com/doi/epdf/10.1111/are.13884	2017-12-22	2018-10-03	2018-10-31	285	313	Aquaculture Research	28
3312	https://onlinelibrary.wiley.com/doi/epdf/10.1111/are.13885	2018-05-07	2018-09-22	2018-11-09	138	186	Aquaculture Research	48
3412	https://onlinelibrary.wiley.com/doi/epdf/10.1111/are.13886	2017-11-21	2018-08-19	2018-11-18	271	362	Aquaculture Research	91
3512	https://onlinelibrary.wiley.com/doi/epdf/10.1111/are.13888	2018-09-14	2018-10-17	2018-11-11	33	58	Aquaculture Research	25
3612	https://onlinelibrary.wiley.com/doi/epdf/10.1111/are.13889	2018-06-27	2018-10-13	2018-11-19	108	145	Aquaculture Research	37
3712	https://onlinelibrary.wiley.com/doi/epdf/10.1111/are.13890	2018-07-05	2018-10-16	2018-11-08	103	126	Aquaculture Research	23
3811	https://onlinelibrary.wiley.com/doi/epdf/10.1111/are.13891	2018-05-21	2018-10-13	2018-11-15	145	178	Aquaculture Research	33
3912	https://onlinelibrary.wiley.com/doi/epdf/10.1111/are.13892	2018-04-25	2018-10-13	2018-11-14	171	203	Aquaculture Research	32
4012	https://onlinelibrary.wiley.com/doi/epdf/10.1111/are.13894	2018-06-29	2018-10-22	2018-11-15	115	139	Aquaculture Research	24
4112	https://onlinelibrary.wiley.com/doi/epdf/10.1111/are.13899	2018-05-18	2018-10-21	2018-11-18	156	184	Aquaculture Research	28
4212	https://onlinelibrary.wiley.com/doi/epdf/10.1111/are.13900	2018-07-27	2018-10-21	2018-11-19	86	115	Aquaculture Research	29
4312	https://onlinelibrary.wiley.com/doi/epdf/10.1111/are.13902	2018-04-23	2018-09-28	2018-11-18	158	209	Aquaculture Research	51
4411	https://onlinelibrary.wiley.com/doi/epdf/10.1111/are.13907	2018-06-25	2018-10-28	2018-11-18	125	146	Aquaculture Research	21
4511	https://onlinelibrary.wiley.com/doi/epdf/10.1111/are.13908	2018-07-17	2018-10-29	2018-11-19	104	125	Aquaculture Research	21
4612	https://onlinelibrary.wiley.com/doi/epdf/10.1111/are.13909	2018-07-15	2018-09-29	2018-11-21	76	129	Aquaculture Research	53
4711	https://onlinelibrary.wiley.com/doi/epdf/10.1111/are.13911	2018-05-03	2018-10-28	2018-11-18	178	199	Aquaculture Research	21
4812	https://onlinelibrary.wiley.com/doi/epdf/10.1111/are.14345	2019-06-11	2019-09-13	2019-10-06	94	117	Aquaculture Research	23
4912	https://onlinelibrary.wiley.com/doi/epdf/10.1111/are.14346	2019-01-11	2019-09-16	2019-09-30	248	262	Aquaculture Research	14
5012	https://onlinelibrary.wiley.com/doi/epdf/10.1111/are.14347	2019-06-06	2019-09-17	2019-10-08	103	124	Aquaculture Research	21
5111	https://onlinelibrary.wiley.com/doi/epdf/10.1111/are.14348	2019-04-04	2019-09-17	2019-10-01	166	180	Aquaculture Research	14
5212	https://onlinelibrary.wiley.com/doi/epdf/10.1111/are.14349	2019-01-25	2019-09-17	2019-09-30	235	248	Aquaculture Research	13
5311	https://onlinelibrary.wiley.com/doi/epdf/10.1111/are.14350	2018-11-12	2019-09-17	2019-10-01	309	323	Aquaculture Research	14
5411	https://onlinelibrary.wiley.com/doi/epdf/10.1111/are.14351	2019-08-04	2019-09-18	2019-10-11	45	68	Aquaculture Research	23
5511	https://onlinelibrary.wiley.com/doi/epdf/10.1111/are.14352	2019-03-22	2019-09-18	2019-10-08	180	200	Aquaculture Research	20
5611	https://onlinelibrary.wiley.com/doi/epdf/10.1111/are.14354	2019-03-06	2019-09-22	2019-10-10	200	218	Aquaculture Research	18
5711	https://onlinelibrary.wiley.com/doi/epdf/10.1111/are.14355	2018-12-22	2019-09-15	2019-10-23	267	305	Aquaculture Research	38
5812	https://onlinelibrary.wiley.com/doi/epdf/10.1111/are.14356	2019-03-08	2019-09-20	2019-10-09	196	215	Aquaculture Research	19
5912	https://onlinelibrary.wiley.com/doi/epdf/10.1111/are.14360	2019-07-08	2019-09-25	2019-10-04	79	88	Aquaculture Research	9
6012	https://onlinelibrary.wiley.com/doi/epdf/10.1111/are.14361	2019-04-07	2019-09-24	2019-10-09	170	185	Aquaculture Research	15
6112	https://onlinelibrary.wiley.com/doi/epdf/10.1111/are.14362	2018-07-16	2019-09-24	2019-11-15	435	487	Aquaculture Research	52
6212	https://onlinelibrary.wiley.com/doi/epdf/10.1111/are.14363	2019-04-29	2019-09-27	2019-10-23	151	177	Aquaculture Research	26
6312	https://onlinelibrary.wiley.com/doi/epdf/10.1111/are.14364	2019-05-03	2019-09-30	2019-10-14	150	164	Aquaculture Research	14
6411	https://onlinelibrary.wiley.com/doi/epdf/10.1111/are.14366	2019-04-30	2019-10-01	2019-10-19	154	172	Aquaculture Research	18
6512	https://onlinelibrary.wiley.com/doi/epdf/10.1111/are.14367	2019-08-14	2019-10-03	2019-10-23	50	70	Aquaculture Research	20
6612	https://onlinelibrary.wiley.com/doi/epdf/10.1111/are.14368	2019-08-16	2019-10-01	2019-10-19	46	64	Aquaculture Research	18
6812	https://onlinelibrary.wiley.com/doi/epdf/10.1111/are.14370	2019-08-02	2019-10-04	2019-10-28	63	87	Aquaculture Research	24
6912	https://onlinelibrary.wiley.com/doi/epdf/10.1111/are.14371	2019-07-30	2019-10-04	2019-10-23	66	85	Aquaculture Research	19
7012	https://onlinelibrary.wiley.com/doi/epdf/10.1111/are.14372	2019-02-05	2019-10-04	2019-10-24	241	261	Aquaculture Research	20
7111	https://onlinelibrary.wiley.com/doi/epdf/10.1111/are.14373	2019-05-13	2019-10-04	2019-10-19	144	159	Aquaculture Research	15
7212	https://onlinelibrary.wiley.com/doi/epdf/10.1111/are.14374	2018-12-31	2019-09-16	2019-11-11	259	315	Aquaculture Research	56
7312	https://onlinelibrary.wiley.com/doi/epdf/10.1111/are.14375	2019-03-06	2019-10-05	2019-11-21	213	260	Aquaculture Research	47
7412	https://onlinelibrary.wiley.com/doi/epdf/10.1111/are.14377	2019-07-01	2019-10-11	2019-11-11	102	133	Aquaculture Research	31
7511	https://onlinelibrary.wiley.com/doi/epdf/10.1111/are.14378	2019-07-01	2019-10-11	2019-10-31	102	122	Aquaculture Research	20
7612	https://onlinelibrary.wiley.com/doi/epdf/10.1111/are.14381	2019-08-19	2019-10-14	2019-10-30	56	72	Aquaculture Research	16
7711	https://onlinelibrary.wiley.com/doi/epdf/10.1111/are.14382	2019-09-10	2019-10-16	2019-11-06	36	57	Aquaculture Research	21
7812	https://onlinelibrary.wiley.com/doi/epdf/10.1111/are.14383	2019-06-11	2019-10-23	2019-11-12	134	154	Aquaculture Research	20
7911	https://onlinelibrary.wiley.com/doi/epdf/10.1111/are.14384	2019-09-13	2019-10-23	2019-11-11	40	59	Aquaculture Research	19
8012	https://onlinelibrary.wiley.com/doi/epdf/10.1111/are.14385	2019-05-24	2019-10-24	2019-11-13	153	173	Aquaculture Research	20
8111	https://onlinelibrary.wiley.com/doi/epdf/10.1111/are.14386	2019-06-20	2019-10-23	2019-11-11	125	144	Aquaculture Research	19
8212	https://onlinelibrary.wiley.com/doi/epdf/10.1111/are.14387	2019-07-02	2019-10-23	2019-11-25	113	146	Aquaculture Research	33
8311	https://onlinelibrary.wiley.com/doi/epdf/10.1111/are.14388	2019-04-29	2019-10-22	2019-11-11	176	196	Aquaculture Research	20
8412	https://onlinelibrary.wiley.com/doi/epdf/10.1111/are.14790	2020-05-09	2020-07-09	2020-10-16	61	160	Aquaculture Research	99
8511	https://onlinelibrary.wiley.com/doi/epdf/10.1111/are.14865	2020-01-17	2020-08-14	2020-09-09	210	236	Aquaculture Research	26
8611	https://onlinelibrary.wiley.com/doi/epdf/10.1111/are.14866	2020-03-09	2020-08-14	2020-09-09	158	184	Aquaculture Research	26
8712	https://onlinelibrary.wiley.com/doi/epdf/10.1111/are.14867	2020-03-26	2020-08-17	2020-09-05	144	163	Aquaculture Research	19
8812	https://onlinelibrary.wiley.com/doi/epdf/10.1111/are.14869	2020-02-03	2020-08-11	2020-09-09	190	219	Aquaculture Research	29
8912	https://onlinelibrary.wiley.com/doi/epdf/10.1111/are.14870	2020-07-06	2020-08-18	2020-09-10	43	66	Aquaculture Research	23
9011	https://onlinelibrary.wiley.com/doi/epdf/10.1111/are.14871	2020-03-13	2020-08-20	2020-09-09	160	180	Aquaculture Research	20
9110	https://onlinelibrary.wiley.com/doi/epdf/10.1111/are.14872	2020-04-21	2020-08-21	2020-09-10	122	142	Aquaculture Research	20
9210	https://onlinelibrary.wiley.com/doi/epdf/10.1111/are.14873	2020-03-03	2020-08-21	2020-09-09	171	190	Aquaculture Research	19
9310	https://onlinelibrary.wiley.com/doi/epdf/10.1111/are.14874	2020-06-12	2020-08-21	2020-09-09	70	89	Aquaculture Research	19
9410	https://onlinelibrary.wiley.com/doi/epdf/10.1111/are.14875	2019-11-05	2020-08-21	2020-09-13	290	313	Aquaculture Research	23
9510	https://onlinelibrary.wiley.com/doi/epdf/10.1111/are.14876	2020-05-21	2020-08-23	2020-09-17	94	119	Aquaculture Research	25
9610	https://onlinelibrary.wiley.com/doi/epdf/10.1111/are.14877	2020-04-11	2020-08-23	2020-10-05	134	177	Aquaculture Research	43
9710	https://onlinelibrary.wiley.com/doi/epdf/10.1111/are.14878	2020-06-11	2020-08-23	2020-10-05	73	116	Aquaculture Research	43
9810	https://onlinelibrary.wiley.com/doi/epdf/10.1111/are.14880	2020-04-06	2020-08-26	2020-09-20	142	167	Aquaculture Research	25
9910	https://onlinelibrary.wiley.com/doi/epdf/10.1111/are.14881	2020-05-24	2020-08-26	2020-09-22	94	121	Aquaculture Research	27
10010	https://onlinelibrary.wiley.com/doi/epdf/10.1111/are.14882	2020-07-12	2020-08-26	2020-09-11	45	61	Aquaculture Research	16
10110	https://onlinelibrary.wiley.com/doi/epdf/10.1111/are.14884	2020-04-08	2020-08-14	2020-09-21	128	166	Aquaculture Research	38
10210	https://onlinelibrary.wiley.com/doi/epdf/10.1111/are.14885	2020-05-04	2020-08-29	2020-09-15	117	134	Aquaculture Research	17
10310	https://onlinelibrary.wiley.com/doi/epdf/10.1111/are.14886	2020-07-02	2020-08-30	2020-09-17	59	77	Aquaculture Research	18
10410	https://onlinelibrary.wiley.com/doi/epdf/10.1111/are.14887	2020-06-29	2020-08-29	2020-09-16	61	79	Aquaculture Research	18
10510	https://onlinelibrary.wiley.com/doi/epdf/10.1111/are.14889	2020-01-08	2020-08-27	2020-10-23	232	289	Aquaculture Research	57
10610	https://onlinelibrary.wiley.com/doi/epdf/10.1111/are.14890	2020-04-21	2020-09-01	2020-09-18	133	150	Aquaculture Research	17
10710	https://onlinelibrary.wiley.com/doi/epdf/10.1111/are.14891	2020-04-17	2020-09-07	2020-09-22	143	158	Aquaculture Research	15
1084	https://onlinelibrary.wiley.com/doi/epdf/10.1111/are.14892	2020-06-21	2020-09-08	2020-09-28	79	99	Aquaculture Research	20
1092	https://onlinelibrary.wiley.com/doi/epdf/10.1111/are.14893	2019-10-12	2020-09-08	2020-09-26	332	350	Aquaculture Research	18
1103	https://onlinelibrary.wiley.com/doi/epdf/10.1111/are.14894	2019-04-23	2020-09-08	2020-10-19	504	545	Aquaculture Research	41
1114	https://onlinelibrary.wiley.com/doi/epdf/10.1111/are.14895	2019-12-14	2020-09-08	2020-09-27	269	288	Aquaculture Research	19
1123	https://onlinelibrary.wiley.com/doi/epdf/10.1111/are.14896	2020-07-30	2020-09-07	2020-09-27	39	59	Aquaculture Research	20
1133	https://onlinelibrary.wiley.com/doi/epdf/10.1111/are.14897	2020-04-15	2020-09-09	2020-09-29	147	167	Aquaculture Research	20
1142	https://onlinelibrary.wiley.com/doi/epdf/10.1111/are.14898	2020-07-08	2020-09-11	2020-09-26	65	80	Aquaculture Research	15
1153	https://onlinelibrary.wiley.com/doi/epdf/10.1111/are.14899	2020-06-25	2020-09-11	2020-09-30	78	97	Aquaculture Research	19
1162	https://onlinelibrary.wiley.com/doi/epdf/10.1111/are.14900	2020-02-26	2020-09-10	2020-09-26	197	213	Aquaculture Research	16
1172	https://onlinelibrary.wiley.com/doi/epdf/10.1111/are.14901	2020-01-29	2020-09-11	2020-09-26	226	241	Aquaculture Research	15
1182	https://onlinelibrary.wiley.com/doi/epdf/10.1111/are.14902	2020-07-12	2020-08-31	2020-10-16	50	96	Aquaculture Research	46
1192	https://onlinelibrary.wiley.com/doi/epdf/10.1111/are.13882	2018-04-12	2018-10-05	2018-12-13	176	245	Aquaculture Research	69
1202	https://onlinelibrary.wiley.com/doi/epdf/10.1111/are.13887	2018-04-12	2018-10-13	2018-11-28	184	230	Aquaculture Research	46
1213	https://onlinelibrary.wiley.com/doi/epdf/10.1111/are.13895	2018-06-20	2018-10-23	2018-11-28	125	161	Aquaculture Research	36
1222	https://onlinelibrary.wiley.com/doi/epdf/10.1111/are.13898	2018-04-17	2018-10-18	2018-12-04	184	231	Aquaculture Research	47
1232	https://onlinelibrary.wiley.com/doi/epdf/10.1111/are.13904	2018-03-26	2018-10-22	2018-11-29	210	248	Aquaculture Research	38
1243	https://onlinelibrary.wiley.com/doi/epdf/10.1111/are.13905	2018-04-29	2018-10-13	2018-12-03	167	218	Aquaculture Research	51
1253	https://onlinelibrary.wiley.com/doi/epdf/10.1111/are.13910	2018-05-16	2018-10-28	2018-12-07	165	205	Aquaculture Research	40
1272	https://onlinelibrary.wiley.com/doi/epdf/10.1111/are.13915	2018-07-28	2018-10-28	2018-12-10	92	135	Aquaculture Research	43
1283	https://onlinelibrary.wiley.com/doi/epdf/10.1111/are.13916	2018-03-30	2018-11-05	2018-11-28	220	243	Aquaculture Research	23
1292	https://onlinelibrary.wiley.com/doi/epdf/10.1111/are.13917	2018-04-30	2018-11-05	2018-11-29	189	213	Aquaculture Research	24
1303	https://onlinelibrary.wiley.com/doi/epdf/10.1111/are.13921	2018-05-17	2018-10-29	2019-01-02	165	230	Aquaculture Research	65
1314	https://onlinelibrary.wiley.com/doi/epdf/10.1111/are.13923	2018-05-29	2018-11-11	2018-11-29	166	184	Aquaculture Research	18
1323	https://onlinelibrary.wiley.com/doi/epdf/10.1111/are.13926	2018-04-26	2018-11-11	2018-11-29	199	217	Aquaculture Research	18
1332	https://onlinelibrary.wiley.com/doi/epdf/10.1111/are.13928	2018-07-13	2018-11-13	2018-12-14	123	154	Aquaculture Research	31
1343	https://onlinelibrary.wiley.com/doi/epdf/10.1111/are.13931	2018-06-18	2018-11-18	2018-12-07	153	172	Aquaculture Research	19
1352	https://onlinelibrary.wiley.com/doi/epdf/10.1111/are.13935	2018-06-25	2018-11-19	2018-12-16	147	174	Aquaculture Research	27
1363	https://onlinelibrary.wiley.com/doi/epdf/10.1111/are.13936	2018-10-15	2018-11-20	2018-12-21	36	67	Aquaculture Research	31
1372	https://onlinelibrary.wiley.com/doi/epdf/10.1111/are.13937	2018-05-25	2018-11-21	2018-12-14	180	203	Aquaculture Research	23
1382	https://onlinelibrary.wiley.com/doi/epdf/10.1111/are.13939	2018-06-03	2018-11-20	2018-12-16	170	196	Aquaculture Research	26
1393	https://onlinelibrary.wiley.com/doi/epdf/10.1111/are.13941	2018-07-16	2018-10-06	2018-12-14	82	151	Aquaculture Research	69
1403	https://onlinelibrary.wiley.com/doi/epdf/10.1111/are.13943	2018-10-12	2018-11-24	2018-12-18	43	67	Aquaculture Research	24
1414	https://onlinelibrary.wiley.com/doi/epdf/10.1111/are.13944	2018-07-03	2018-11-26	2018-12-19	146	169	Aquaculture Research	23
1423	https://onlinelibrary.wiley.com/doi/epdf/10.1111/are.13949	2018-08-23	2018-11-28	2018-12-28	97	127	Aquaculture Research	30
1433	https://onlinelibrary.wiley.com/doi/epdf/10.1111/are.13950	2018-08-27	2018-12-04	2018-12-21	99	116	Aquaculture Research	17
1443	https://onlinelibrary.wiley.com/doi/epdf/10.1111/are.14379	2019-06-19	2019-10-14	2019-10-28	117	131	Aquaculture Research	14
1453	https://onlinelibrary.wiley.com/doi/epdf/10.1111/are.14389	2019-03-20	2019-10-25	2019-11-14	219	239	Aquaculture Research	20
1462	https://onlinelibrary.wiley.com/doi/epdf/10.1111/are.14390	2019-08-13	2019-10-25	2019-11-15	73	94	Aquaculture Research	21
1472	https://onlinelibrary.wiley.com/doi/epdf/10.1111/are.14391	2019-05-17	2019-10-27	2019-11-13	163	180	Aquaculture Research	17
1482	https://onlinelibrary.wiley.com/doi/epdf/10.1111/are.14393	2019-08-05	2019-10-16	2019-11-15	72	102	Aquaculture Research	30
1492	https://onlinelibrary.wiley.com/doi/epdf/10.1111/are.14394	2019-07-29	2019-10-26	2019-11-13	89	107	Aquaculture Research	18
1502	https://onlinelibrary.wiley.com/doi/epdf/10.1111/are.14395	2019-08-23	2019-10-21	2019-12-08	59	107	Aquaculture Research	48
1513	https://onlinelibrary.wiley.com/doi/epdf/10.1111/are.14397	2019-09-10	2019-10-29	2019-11-15	49	66	Aquaculture Research	17
1522	https://onlinelibrary.wiley.com/doi/epdf/10.1111/are.14398	2019-07-11	2019-10-16	2019-11-21	97	133	Aquaculture Research	36
1533	https://onlinelibrary.wiley.com/doi/epdf/10.1111/are.14400	2019-05-16	2019-10-27	2019-11-18	164	186	Aquaculture Research	22
1543	https://onlinelibrary.wiley.com/doi/epdf/10.1111/are.14402	2019-08-06	2019-10-31	2019-11-22	86	108	Aquaculture Research	22
1552	https://onlinelibrary.wiley.com/doi/epdf/10.1111/are.14403	2019-09-10	2019-10-31	2019-11-15	51	66	Aquaculture Research	15
1562	https://onlinelibrary.wiley.com/doi/epdf/10.1111/are.14404	2019-09-11	2019-11-04	2019-11-21	54	71	Aquaculture Research	17
1572	https://onlinelibrary.wiley.com/doi/epdf/10.1111/are.14405	2019-05-16	2019-11-04	2019-11-21	172	189	Aquaculture Research	17
1582	https://onlinelibrary.wiley.com/doi/epdf/10.1111/are.14406	2019-08-04	2019-11-04	2019-11-28	92	116	Aquaculture Research	24
1592	https://onlinelibrary.wiley.com/doi/epdf/10.1111/are.14408	2019-05-23	2019-11-10	2019-11-26	171	187	Aquaculture Research	16
1602	https://onlinelibrary.wiley.com/doi/epdf/10.1111/are.14409	2019-09-18	2019-11-08	2019-11-26	51	69	Aquaculture Research	18
1615	https://onlinelibrary.wiley.com/doi/epdf/10.1111/are.14410	2019-06-08	2019-11-10	2019-12-16	155	191	Aquaculture Research	36
1622	https://onlinelibrary.wiley.com/doi/epdf/10.1111/are.14411	2019-08-09	2019-11-08	2019-11-26	91	109	Aquaculture Research	18
1632	https://onlinelibrary.wiley.com/doi/epdf/10.1111/are.14413	2018-12-24	2019-11-11	2019-11-25	322	336	Aquaculture Research	14
1643	https://onlinelibrary.wiley.com/doi/epdf/10.1111/are.14414	2019-02-08	2019-11-11	2019-11-26	276	291	Aquaculture Research	15
1652	https://onlinelibrary.wiley.com/doi/epdf/10.1111/are.14415	2019-05-21	2019-11-11	2019-12-03	174	196	Aquaculture Research	22
1662	https://onlinelibrary.wiley.com/doi/epdf/10.1111/are.14416	2019-09-17	2019-11-12	2019-12-03	56	77	Aquaculture Research	21
1673	https://onlinelibrary.wiley.com/doi/epdf/10.1111/are.14417	2019-04-30	2019-11-13	2019-11-28	197	212	Aquaculture Research	15
1683	https://onlinelibrary.wiley.com/doi/epdf/10.1111/are.14419	2019-07-24	2019-11-13	2019-12-03	112	132	Aquaculture Research	20
1693	https://onlinelibrary.wiley.com/doi/epdf/10.1111/are.14420	2019-08-05	2019-11-06	2019-12-13	93	130	Aquaculture Research	37
1703	https://onlinelibrary.wiley.com/doi/epdf/10.1111/are.14422	2019-03-20	2019-11-14	2019-12-03	239	258	Aquaculture Research	19
1714	https://onlinelibrary.wiley.com/doi/epdf/10.1111/are.14423	2019-06-06	2019-11-15	2019-12-11	162	188	Aquaculture Research	26
1722	https://onlinelibrary.wiley.com/doi/epdf/10.1111/are.14424	2019-05-31	2019-11-16	2019-12-09	169	192	Aquaculture Research	23
1733	https://onlinelibrary.wiley.com/doi/epdf/10.1111/are.14425	2019-05-23	2019-11-16	2019-12-06	177	197	Aquaculture Research	20
1743	https://onlinelibrary.wiley.com/doi/epdf/10.1111/are.14426	2019-04-10	2019-11-11	2019-12-05	215	239	Aquaculture Research	24
1752	https://onlinelibrary.wiley.com/doi/epdf/10.1111/are.14427	2019-07-01	2019-11-18	2019-12-04	140	156	Aquaculture Research	16
1763	https://onlinelibrary.wiley.com/doi/epdf/10.1111/are.14428	2019-04-23	2019-11-18	2019-12-11	209	232	Aquaculture Research	23
1773	https://onlinelibrary.wiley.com/doi/epdf/10.1111/are.14429	2019-01-14	2019-11-16	2019-12-16	306	336	Aquaculture Research	30
1782	https://onlinelibrary.wiley.com/doi/epdf/10.1111/are.14430	2019-07-22	2019-11-16	2019-12-12	117	143	Aquaculture Research	26
1793	https://onlinelibrary.wiley.com/doi/epdf/10.1111/are.14431	2018-09-25	2019-11-16	2019-12-04	417	435	Aquaculture Research	18
1803	https://onlinelibrary.wiley.com/doi/epdf/10.1111/are.14432	2019-08-22	2019-11-04	2019-12-19	74	119	Aquaculture Research	45
1815	https://onlinelibrary.wiley.com/doi/epdf/10.1111/are.14433	2019-08-14	2019-11-15	2019-12-13	93	121	Aquaculture Research	28
1823	https://onlinelibrary.wiley.com/doi/epdf/10.1111/are.14903	2020-06-18	2020-09-12	2020-09-29	86	103	Aquaculture Research	17
1833	https://onlinelibrary.wiley.com/doi/epdf/10.1111/are.14904	2020-06-19	2020-09-04	2020-10-04	77	107	Aquaculture Research	30
1842	https://onlinelibrary.wiley.com/doi/epdf/10.1111/are.14905	2020-06-14	2020-09-13	2020-09-29	91	107	Aquaculture Research	16
1853	https://onlinelibrary.wiley.com/doi/epdf/10.1111/are.14906	2019-11-15	2020-09-12	2020-10-12	302	332	Aquaculture Research	30
1862	https://onlinelibrary.wiley.com/doi/epdf/10.1111/are.14908	2020-05-14	2020-09-15	2020-10-02	124	141	Aquaculture Research	17
1872	https://onlinelibrary.wiley.com/doi/epdf/10.1111/are.14909	2020-03-20	2020-09-15	2020-10-07	179	201	Aquaculture Research	22
1883	https://onlinelibrary.wiley.com/doi/epdf/10.1111/are.14910	2020-07-14	2020-09-13	2020-10-05	61	83	Aquaculture Research	22
1892	https://onlinelibrary.wiley.com/doi/epdf/10.1111/are.14911	2020-02-05	2020-09-15	2020-10-05	223	243	Aquaculture Research	20
1903	https://onlinelibrary.wiley.com/doi/epdf/10.1111/are.14912	2020-04-03	2020-09-15	2020-10-04	165	184	Aquaculture Research	19
1914	https://onlinelibrary.wiley.com/doi/epdf/10.1111/are.14913	2019-07-20	2020-09-15	2020-10-23	423	461	Aquaculture Research	38
1922	https://onlinelibrary.wiley.com/doi/epdf/10.1111/are.14914	2019-12-10	2020-09-15	2020-10-07	280	302	Aquaculture Research	22
1933	https://onlinelibrary.wiley.com/doi/epdf/10.1111/are.14915	2020-05-26	2020-09-16	2020-10-05	113	132	Aquaculture Research	19
1942	https://onlinelibrary.wiley.com/doi/epdf/10.1111/are.14916	2020-05-22	2020-09-16	2020-10-06	117	137	Aquaculture Research	20
1953	https://onlinelibrary.wiley.com/doi/epdf/10.1111/are.14917	2020-04-01	2020-09-11	2020-10-05	163	187	Aquaculture Research	24
1963	https://onlinelibrary.wiley.com/doi/epdf/10.1111/are.14918	2020-01-28	2020-09-16	2020-10-08	232	254	Aquaculture Research	22
1973	https://onlinelibrary.wiley.com/doi/epdf/10.1111/are.14919	2020-05-04	2020-09-16	2020-10-06	135	155	Aquaculture Research	20
1983	https://onlinelibrary.wiley.com/doi/epdf/10.1111/are.14920	2020-08-11	2020-09-16	2020-10-06	36	56	Aquaculture Research	20
1993	https://onlinelibrary.wiley.com/doi/epdf/10.1111/are.14922	2020-05-09	2020-09-19	2020-10-19	133	163	Aquaculture Research	30
2003	https://onlinelibrary.wiley.com/doi/epdf/10.1111/are.14923	2020-06-25	2020-09-18	2020-10-07	85	104	Aquaculture Research	19
2013	https://onlinelibrary.wiley.com/doi/epdf/10.1111/are.14924	2020-07-13	2020-09-21	2020-10-11	70	90	Aquaculture Research	20
2022	https://onlinelibrary.wiley.com/doi/epdf/10.1111/are.14925	2020-06-30	2020-09-21	2020-10-11	83	103	Aquaculture Research	20
2032	https://onlinelibrary.wiley.com/doi/epdf/10.1111/are.14926	2020-08-12	2020-09-21	2020-10-06	40	55	Aquaculture Research	15
2043	https://onlinelibrary.wiley.com/doi/epdf/10.1111/are.14927	2019-05-06	2020-02-14	2020-10-25	284	538	Aquaculture Research	254
2053	https://onlinelibrary.wiley.com/doi/epdf/10.1111/are.14928	2020-05-05	2020-09-20	2020-10-15	138	163	Aquaculture Research	25
2062	https://onlinelibrary.wiley.com/doi/epdf/10.1111/are.14929	2020-07-02	2020-09-19	2020-10-12	79	102	Aquaculture Research	23
2073	https://onlinelibrary.wiley.com/doi/epdf/10.1111/are.14930	2020-03-13	2020-09-21	2020-10-25	192	226	Aquaculture Research	34
2081	https://onlinelibrary.wiley.com/doi/epdf/10.1111/are.14931	2020-04-01	2020-09-21	2020-10-08	173	190	Aquaculture Research	17
2091	https://onlinelibrary.wiley.com/doi/epdf/10.1111/are.14932	2020-02-28	2020-09-16	2020-10-08	201	223	Aquaculture Research	22
2103	https://onlinelibrary.wiley.com/doi/epdf/10.1111/are.14933	2020-06-27	2020-09-18	2020-10-10	83	105	Aquaculture Research	22
2112	https://onlinelibrary.wiley.com/doi/epdf/10.1111/are.14934	2020-03-24	2020-09-15	2020-10-11	175	201	Aquaculture Research	26
2121	https://onlinelibrary.wiley.com/doi/epdf/10.1111/are.14935	2020-07-13	2020-09-25	2020-10-12	74	91	Aquaculture Research	17
2132	https://onlinelibrary.wiley.com/doi/epdf/10.1111/are.14936	2020-07-06	2020-09-24	2020-10-12	80	98	Aquaculture Research	18
2142	https://onlinelibrary.wiley.com/doi/epdf/10.1111/are.14937	2020-08-17	2020-09-25	2020-10-10	39	54	Aquaculture Research	15
2152	https://onlinelibrary.wiley.com/doi/epdf/10.1111/are.14938	2020-05-08	2020-09-25	2020-10-17	140	162	Aquaculture Research	22
2161	https://onlinelibrary.wiley.com/doi/epdf/10.1111/are.14939	2020-04-01	2020-09-25	2020-10-13	177	195	Aquaculture Research	18
2171	https://onlinelibrary.wiley.com/doi/epdf/10.1111/are.14940	2020-05-03	2020-09-20	2020-10-14	140	164	Aquaculture Research	24
2182	https://onlinelibrary.wiley.com/doi/epdf/10.1111/are.14941	2020-07-23	2020-09-26	2020-10-19	65	88	Aquaculture Research	23
2192	https://onlinelibrary.wiley.com/doi/epdf/10.1111/are.13906	2018-04-12	2018-10-21	2018-12-13	192	245	Aquaculture Research	53
2201	https://onlinelibrary.wiley.com/doi/epdf/10.1111/are.13913	2017-08-30	2018-10-23	2018-12-09	419	466	Aquaculture Research	47
2213	https://onlinelibrary.wiley.com/doi/epdf/10.1111/are.13927	2018-06-26	2018-11-11	2018-12-09	138	166	Aquaculture Research	28
2222	https://onlinelibrary.wiley.com/doi/epdf/10.1111/are.13929	2018-04-03	2018-09-20	2019-01-10	170	282	Aquaculture Research	112
2231	https://onlinelibrary.wiley.com/doi/epdf/10.1111/are.13933	2018-09-26	2018-11-17	2018-12-13	52	78	Aquaculture Research	26
2242	https://onlinelibrary.wiley.com/doi/epdf/10.1111/are.13934	2018-07-10	2018-11-20	2018-12-16	133	159	Aquaculture Research	26
2251	https://onlinelibrary.wiley.com/doi/epdf/10.1111/are.13938	2017-08-30	2018-10-22	2019-01-11	418	499	Aquaculture Research	81
2262	https://onlinelibrary.wiley.com/doi/epdf/10.1111/are.13945	2018-08-24	2018-11-20	2018-12-30	88	128	Aquaculture Research	40
2271	https://onlinelibrary.wiley.com/doi/epdf/10.1111/are.13951	2018-09-13	2018-11-05	2019-01-04	53	113	Aquaculture Research	60
2281	https://onlinelibrary.wiley.com/doi/epdf/10.1111/are.13952	2018-06-28	2018-12-11	2019-01-04	166	190	Aquaculture Research	24
2291	https://onlinelibrary.wiley.com/doi/epdf/10.1111/are.13953	2018-08-15	2018-12-10	2019-01-02	117	140	Aquaculture Research	23
2302	https://onlinelibrary.wiley.com/doi/epdf/10.1111/are.13954	2018-04-23	2018-12-10	2018-12-30	231	251	Aquaculture Research	20
2313	https://onlinelibrary.wiley.com/doi/epdf/10.1111/are.13956	2018-08-11	2018-12-09	2018-12-30	120	141	Aquaculture Research	21
2321	https://onlinelibrary.wiley.com/doi/epdf/10.1111/are.13957	2018-09-05	2018-11-21	2019-01-08	77	125	Aquaculture Research	48
2331	https://onlinelibrary.wiley.com/doi/epdf/10.1111/are.13958	2018-07-12	2018-12-10	2019-01-02	151	174	Aquaculture Research	23
2341	https://onlinelibrary.wiley.com/doi/epdf/10.1111/are.13959	2018-07-24	2018-12-17	2019-01-20	146	180	Aquaculture Research	34
2352	https://onlinelibrary.wiley.com/doi/epdf/10.1111/are.13961	2018-08-29	2018-12-14	2019-01-04	107	128	Aquaculture Research	21
2362	https://onlinelibrary.wiley.com/doi/epdf/10.1111/are.13963	2018-05-08	2018-10-28	2019-01-13	173	250	Aquaculture Research	77
2372	https://onlinelibrary.wiley.com/doi/epdf/10.1111/are.13964	2018-09-02	2018-12-20	2019-01-13	109	133	Aquaculture Research	24
2382	https://onlinelibrary.wiley.com/doi/epdf/10.1111/are.13965	2018-05-02	2018-12-16	2019-01-18	228	261	Aquaculture Research	33
2392	https://onlinelibrary.wiley.com/doi/epdf/10.1111/are.13966	2018-06-15	2018-12-21	2019-01-13	189	212	Aquaculture Research	23
2402	https://onlinelibrary.wiley.com/doi/epdf/10.1111/are.13967	2018-02-15	2018-12-21	2019-01-15	309	334	Aquaculture Research	25
2413	https://onlinelibrary.wiley.com/doi/epdf/10.1111/are.13968	2018-06-14	2018-12-18	2019-01-17	187	217	Aquaculture Research	30
2422	https://onlinelibrary.wiley.com/doi/epdf/10.1111/are.13969	2018-05-08	2018-12-23	2019-01-15	229	252	Aquaculture Research	23
2432	https://onlinelibrary.wiley.com/doi/epdf/10.1111/are.13970	2018-06-15	2018-12-23	2019-01-17	191	216	Aquaculture Research	25
2441	https://onlinelibrary.wiley.com/doi/epdf/10.1111/are.13980	2018-09-19	2019-01-09	2019-01-28	112	131	Aquaculture Research	19
2452	https://onlinelibrary.wiley.com/doi/epdf/10.1111/are.14418	2019-06-25	2019-11-13	2020-01-06	141	195	Aquaculture Research	54
2462	https://onlinelibrary.wiley.com/doi/epdf/10.1111/are.14434	2019-06-10	2019-11-14	2019-12-06	157	179	Aquaculture Research	22
2472	https://onlinelibrary.wiley.com/doi/epdf/10.1111/are.14435	2019-07-04	2019-11-22	2019-12-16	141	165	Aquaculture Research	24
2482	https://onlinelibrary.wiley.com/doi/epdf/10.1111/are.14436	2019-07-22	2019-11-15	2019-12-13	116	144	Aquaculture Research	28
2491	https://onlinelibrary.wiley.com/doi/epdf/10.1111/are.14437	2019-07-24	2019-11-18	2019-12-11	117	140	Aquaculture Research	23
2502	https://onlinelibrary.wiley.com/doi/epdf/10.1111/are.14438	2019-08-24	2019-11-23	2019-12-16	91	114	Aquaculture Research	23
2513	https://onlinelibrary.wiley.com/doi/epdf/10.1111/are.14439	2019-05-22	2019-11-23	2019-12-19	185	211	Aquaculture Research	26
2522	https://onlinelibrary.wiley.com/doi/epdf/10.1111/are.14440	2019-06-04	2019-11-23	2019-12-23	172	202	Aquaculture Research	30
2532	https://onlinelibrary.wiley.com/doi/epdf/10.1111/are.14441	2019-08-09	2019-11-25	2019-12-15	108	128	Aquaculture Research	20
2542	https://onlinelibrary.wiley.com/doi/epdf/10.1111/are.14442	2019-09-16	2019-11-28	2019-12-19	73	94	Aquaculture Research	21
2552	https://onlinelibrary.wiley.com/doi/epdf/10.1111/are.14444	2019-08-01	2019-11-28	2019-12-19	119	140	Aquaculture Research	21
2561	https://onlinelibrary.wiley.com/doi/epdf/10.1111/are.14445	2019-01-02	2019-11-29	2019-12-19	331	351	Aquaculture Research	20
2571	https://onlinelibrary.wiley.com/doi/epdf/10.1111/are.14446	2019-08-19	2019-11-29	2019-12-16	102	119	Aquaculture Research	17
2581	https://onlinelibrary.wiley.com/doi/epdf/10.1111/are.14447	2019-07-13	2019-11-29	2020-01-17	139	188	Aquaculture Research	49
2592	https://onlinelibrary.wiley.com/doi/epdf/10.1111/are.14448	2019-07-19	2019-12-01	2020-01-08	135	173	Aquaculture Research	38
2602	https://onlinelibrary.wiley.com/doi/epdf/10.1111/are.14449	2019-01-09	2019-11-29	2019-12-19	324	344	Aquaculture Research	20
2613	https://onlinelibrary.wiley.com/doi/epdf/10.1111/are.14451	2019-10-08	2019-12-02	2019-12-19	55	72	Aquaculture Research	17
2622	https://onlinelibrary.wiley.com/doi/epdf/10.1111/are.14452	2019-10-08	2019-12-02	2019-12-19	55	72	Aquaculture Research	17
2632	https://onlinelibrary.wiley.com/doi/epdf/10.1111/are.14453	2019-10-30	2019-12-02	2019-12-23	33	54	Aquaculture Research	21
2642	https://onlinelibrary.wiley.com/doi/epdf/10.1111/are.14454	2019-08-13	2019-12-02	2019-12-16	111	125	Aquaculture Research	14
2651	https://onlinelibrary.wiley.com/doi/epdf/10.1111/are.14455	2019-01-24	2019-12-01	2020-01-08	311	349	Aquaculture Research	38
2662	https://onlinelibrary.wiley.com/doi/epdf/10.1111/are.14456	2019-08-27	2019-12-03	2019-12-19	98	114	Aquaculture Research	16
2671	https://onlinelibrary.wiley.com/doi/epdf/10.1111/are.14457	2019-08-13	2019-12-03	2019-12-23	112	132	Aquaculture Research	20
2682	https://onlinelibrary.wiley.com/doi/epdf/10.1111/are.14458	2019-10-21	2019-12-03	2019-12-29	43	69	Aquaculture Research	26
2691	https://onlinelibrary.wiley.com/doi/epdf/10.1111/are.14460	2019-08-01	2019-12-07	2019-12-23	128	144	Aquaculture Research	16
2702	https://onlinelibrary.wiley.com/doi/epdf/10.1111/are.14461	2019-07-21	2019-12-07	2020-01-13	139	176	Aquaculture Research	37
2713	https://onlinelibrary.wiley.com/doi/epdf/10.1111/are.14464	2019-08-07	2019-12-07	2019-12-29	122	144	Aquaculture Research	22
2722	https://onlinelibrary.wiley.com/doi/epdf/10.1111/are.14466	2019-03-08	2019-12-07	2020-01-09	274	307	Aquaculture Research	33
2732	https://onlinelibrary.wiley.com/doi/epdf/10.1111/are.14467	2019-08-30	2019-12-07	2019-12-29	99	121	Aquaculture Research	22
2742	https://onlinelibrary.wiley.com/doi/epdf/10.1111/are.14469	2019-08-11	2019-12-09	2019-12-23	120	134	Aquaculture Research	14
2751	https://onlinelibrary.wiley.com/doi/epdf/10.1111/are.14470	2019-09-03	2019-12-10	2019-12-29	98	117	Aquaculture Research	19
2762	https://onlinelibrary.wiley.com/doi/epdf/10.1111/are.14471	2019-09-18	2019-12-11	2019-12-29	84	102	Aquaculture Research	18
2771	https://onlinelibrary.wiley.com/doi/epdf/10.1111/are.14472	2019-09-09	2019-12-11	2019-12-29	93	111	Aquaculture Research	18
2781	https://onlinelibrary.wiley.com/doi/epdf/10.1111/are.14473	2019-09-16	2019-12-09	2020-01-21	84	127	Aquaculture Research	43
2792	https://onlinelibrary.wiley.com/doi/epdf/10.1111/are.14474	2019-05-08	2019-12-11	2019-12-29	217	235	Aquaculture Research	18
2802	https://onlinelibrary.wiley.com/doi/epdf/10.1111/are.14475	2019-07-26	2019-12-11	2019-12-23	138	150	Aquaculture Research	12
2813	https://onlinelibrary.wiley.com/doi/epdf/10.1111/are.14476	2019-02-25	2019-12-11	2019-12-30	289	308	Aquaculture Research	19
2822	https://onlinelibrary.wiley.com/doi/epdf/10.1111/are.14477	2019-04-08	2019-12-11	2019-12-29	247	265	Aquaculture Research	18
2832	https://onlinelibrary.wiley.com/doi/epdf/10.1111/are.14478	2019-07-23	2019-12-12	2020-01-16	142	177	Aquaculture Research	35
2842	https://onlinelibrary.wiley.com/doi/epdf/10.1111/are.14479	2019-09-04	2019-12-12	2020-01-13	99	131	Aquaculture Research	32
2851	https://onlinelibrary.wiley.com/doi/epdf/10.1111/are.14480	2019-10-10	2019-12-11	2019-12-29	62	80	Aquaculture Research	18
2862	https://onlinelibrary.wiley.com/doi/epdf/10.1111/are.14943	2020-04-20	2020-09-18	2020-10-13	151	176	Aquaculture Research	25
2872	https://onlinelibrary.wiley.com/doi/epdf/10.1111/are.14944	2020-06-15	2020-09-30	2020-10-19	107	126	Aquaculture Research	19
2882	https://onlinelibrary.wiley.com/doi/epdf/10.1111/are.14945	2020-06-04	2020-09-29	2020-10-23	117	141	Aquaculture Research	24
2892	https://onlinelibrary.wiley.com/doi/epdf/10.1111/are.14946	2020-07-01	2020-10-01	2020-10-19	92	110	Aquaculture Research	18
2901	https://onlinelibrary.wiley.com/doi/epdf/10.1111/are.14947	2020-04-15	2020-10-01	2020-10-23	169	191	Aquaculture Research	22
2913	https://onlinelibrary.wiley.com/doi/epdf/10.1111/are.14949	2020-03-25	2020-10-05	2020-10-26	194	215	Aquaculture Research	21
2921	https://onlinelibrary.wiley.com/doi/epdf/10.1111/are.14951	2020-05-10	2020-10-05	2020-11-06	148	180	Aquaculture Research	32
2931	https://onlinelibrary.wiley.com/doi/epdf/10.1111/are.14952	2020-05-11	2020-10-05	2020-10-26	147	168	Aquaculture Research	21
2941	https://onlinelibrary.wiley.com/doi/epdf/10.1111/are.14953	2020-05-28	2020-09-30	2020-10-31	125	156	Aquaculture Research	31
2952	https://onlinelibrary.wiley.com/doi/epdf/10.1111/are.14954	2020-05-26	2020-10-07	2020-11-20	134	178	Aquaculture Research	44
2962	https://onlinelibrary.wiley.com/doi/epdf/10.1111/are.14955	2020-08-17	2020-10-07	2020-10-24	51	68	Aquaculture Research	17
2972	https://onlinelibrary.wiley.com/doi/epdf/10.1111/are.14956	2020-08-17	2020-10-11	2020-10-27	55	71	Aquaculture Research	16
2981	https://onlinelibrary.wiley.com/doi/epdf/10.1111/are.14957	2020-08-13	2020-10-09	2020-11-02	57	81	Aquaculture Research	24
2991	https://onlinelibrary.wiley.com/doi/epdf/10.1111/are.14958	2020-04-12	2020-10-11	2020-10-31	182	202	Aquaculture Research	20
3002	https://onlinelibrary.wiley.com/doi/epdf/10.1111/are.14960	2020-07-20	2020-10-10	2020-11-21	82	124	Aquaculture Research	42
3013	https://onlinelibrary.wiley.com/doi/epdf/10.1111/are.14961	2020-08-17	2020-10-11	2020-10-26	55	70	Aquaculture Research	15
3022	https://onlinelibrary.wiley.com/doi/epdf/10.1111/are.14962	2020-05-18	2020-10-10	2020-10-28	145	163	Aquaculture Research	18
3031	https://onlinelibrary.wiley.com/doi/epdf/10.1111/are.14963	2020-05-11	2020-10-07	2020-11-04	149	177	Aquaculture Research	28
3042	https://onlinelibrary.wiley.com/doi/epdf/10.1111/are.14964	2020-08-20	2020-10-12	2020-10-31	53	72	Aquaculture Research	19
3051	https://onlinelibrary.wiley.com/doi/epdf/10.1111/are.14965	2020-01-02	2020-10-12	2020-11-04	284	307	Aquaculture Research	23
3062	https://onlinelibrary.wiley.com/doi/epdf/10.1111/are.14968	2019-11-14	2020-10-12	2020-11-10	333	362	Aquaculture Research	29
3072	https://onlinelibrary.wiley.com/doi/epdf/10.1111/are.14969	2020-07-06	2020-10-13	2020-11-03	99	120	Aquaculture Research	21
3081	https://onlinelibrary.wiley.com/doi/epdf/10.1111/are.14970	2020-04-29	2020-10-11	2020-11-02	165	187	Aquaculture Research	22
3092	https://onlinelibrary.wiley.com/doi/epdf/10.1111/are.14971	2019-06-21	2020-10-12	2020-11-03	479	501	Aquaculture Research	22
3113	https://onlinelibrary.wiley.com/doi/epdf/10.1111/are.14974	2020-03-10	2020-10-16	2020-11-05	220	240	Aquaculture Research	20
3122	https://onlinelibrary.wiley.com/doi/epdf/10.1111/are.14975	2020-07-21	2020-10-20	2020-11-02	91	104	Aquaculture Research	13
3132	https://onlinelibrary.wiley.com/doi/epdf/10.1111/are.14976	2020-08-09	2020-10-20	2020-11-02	72	85	Aquaculture Research	13
3142	https://onlinelibrary.wiley.com/doi/epdf/10.1111/are.14977	2020-05-31	2020-10-20	2020-11-16	142	169	Aquaculture Research	27
3152	https://onlinelibrary.wiley.com/doi/epdf/10.1111/are.14979	2020-06-23	2020-10-18	2020-11-03	117	133	Aquaculture Research	16
3162	https://onlinelibrary.wiley.com/doi/epdf/10.1111/are.14980	2020-07-06	2020-10-19	2020-11-04	105	121	Aquaculture Research	16
3172	https://onlinelibrary.wiley.com/doi/epdf/10.1111/are.14981	2020-09-17	2020-10-21	2020-11-11	34	55	Aquaculture Research	21
3181	https://onlinelibrary.wiley.com/doi/epdf/10.1111/are.14982	2020-06-05	2020-10-21	2020-11-05	138	153	Aquaculture Research	15
3192	https://onlinelibrary.wiley.com/doi/epdf/10.1111/are.14983	2020-09-02	2020-10-21	2020-11-10	49	69	Aquaculture Research	20
3202	https://onlinelibrary.wiley.com/doi/epdf/10.1111/are.14984	2020-05-05	2020-10-22	2020-11-19	170	198	Aquaculture Research	28
3212	https://onlinelibrary.wiley.com/doi/epdf/10.1111/are.14985	2020-08-02	2020-10-24	2020-11-21	83	111	Aquaculture Research	28
3222	https://onlinelibrary.wiley.com/doi/epdf/10.1111/are.14986	2020-07-17	2020-10-24	2020-11-21	99	127	Aquaculture Research	28
3232	https://onlinelibrary.wiley.com/doi/epdf/10.1111/are.14987	2020-08-09	2020-10-23	2020-11-12	75	95	Aquaculture Research	20
3242	https://onlinelibrary.wiley.com/doi/epdf/10.1111/are.14988	2020-06-07	2020-10-25	2020-11-29	140	175	Aquaculture Research	35
3251	https://onlinelibrary.wiley.com/doi/epdf/10.1111/are.13960	2018-08-14	2018-12-16	2019-02-07	124	177	Aquaculture Research	53
3262	https://onlinelibrary.wiley.com/doi/epdf/10.1111/are.13971	2018-01-28	2018-12-21	2019-01-30	327	367	Aquaculture Research	40
3271	https://onlinelibrary.wiley.com/doi/epdf/10.1111/are.13974	2018-08-08	2019-01-05	2019-02-10	150	186	Aquaculture Research	36
3281	https://onlinelibrary.wiley.com/doi/epdf/10.1111/are.13975	2018-06-22	2019-01-06	2019-02-15	198	238	Aquaculture Research	40
3292	https://onlinelibrary.wiley.com/doi/epdf/10.1111/are.13976	2018-10-11	2019-01-02	2019-02-06	83	118	Aquaculture Research	35
3301	https://onlinelibrary.wiley.com/doi/epdf/10.1111/are.13977	2018-06-24	2019-01-05	2019-02-05	195	226	Aquaculture Research	31
3313	https://onlinelibrary.wiley.com/doi/epdf/10.1111/are.13978	2018-08-23	2019-01-02	2019-02-14	132	175	Aquaculture Research	43
3322	https://onlinelibrary.wiley.com/doi/epdf/10.1111/are.13979	2018-08-20	2018-12-29	2019-02-15	131	179	Aquaculture Research	48
3331	https://onlinelibrary.wiley.com/doi/epdf/10.1111/are.13981	2018-09-11	2018-12-10	2019-02-03	90	145	Aquaculture Research	55
3342	https://onlinelibrary.wiley.com/doi/epdf/10.1111/are.13983	2018-10-23	2019-01-03	2019-02-12	72	112	Aquaculture Research	40
3351	https://onlinelibrary.wiley.com/doi/epdf/10.1111/are.13984	2018-05-25	2019-01-03	2019-02-06	223	257	Aquaculture Research	34
3361	https://onlinelibrary.wiley.com/doi/epdf/10.1111/are.13985	2018-06-12	2018-12-25	2019-02-25	196	258	Aquaculture Research	62
3371	https://onlinelibrary.wiley.com/doi/epdf/10.1111/are.13986	2018-07-15	2018-12-29	2019-02-03	167	203	Aquaculture Research	36
3382	https://onlinelibrary.wiley.com/doi/epdf/10.1111/are.13987	2018-08-16	2019-01-08	2019-02-01	145	169	Aquaculture Research	24
3392	https://onlinelibrary.wiley.com/doi/epdf/10.1111/are.13988	2018-08-09	2019-01-12	2019-02-05	156	180	Aquaculture Research	24
3401	https://onlinelibrary.wiley.com/doi/epdf/10.1111/are.13990	2018-08-24	2019-01-12	2019-02-07	141	167	Aquaculture Research	26
3413	https://onlinelibrary.wiley.com/doi/epdf/10.1111/are.13991	2018-09-04	2019-01-09	2019-02-06	127	155	Aquaculture Research	28
3421	https://onlinelibrary.wiley.com/doi/epdf/10.1111/are.13992	2018-11-29	2019-01-10	2019-02-05	42	68	Aquaculture Research	26
3431	https://onlinelibrary.wiley.com/doi/epdf/10.1111/are.13993	2018-07-08	2019-01-14	2019-02-07	190	214	Aquaculture Research	24
3441	https://onlinelibrary.wiley.com/doi/epdf/10.1111/are.13994	2018-09-05	2019-01-19	2019-02-10	136	158	Aquaculture Research	22
3452	https://onlinelibrary.wiley.com/doi/epdf/10.1111/are.13995	2018-10-03	2019-01-20	2019-02-19	109	139	Aquaculture Research	30
3461	https://onlinelibrary.wiley.com/doi/epdf/10.1111/are.13996	2018-08-13	2019-01-20	2019-02-25	160	196	Aquaculture Research	36
3471	https://onlinelibrary.wiley.com/doi/epdf/10.1111/are.13998	2018-09-14	2019-01-22	2019-02-12	130	151	Aquaculture Research	21
3481	https://onlinelibrary.wiley.com/doi/epdf/10.1111/are.13999	2018-11-12	2019-01-20	2019-02-10	69	90	Aquaculture Research	21
3492	https://onlinelibrary.wiley.com/doi/epdf/10.1111/are.14002	2018-12-05	2019-01-20	2019-02-20	46	77	Aquaculture Research	31
3502	https://onlinelibrary.wiley.com/doi/epdf/10.1111/are.14003	2018-09-14	2019-01-21	2019-02-15	129	154	Aquaculture Research	25
3513	https://onlinelibrary.wiley.com/doi/epdf/10.1111/are.14004	2018-09-26	2019-01-27	2019-02-20	123	147	Aquaculture Research	24
3522	https://onlinelibrary.wiley.com/doi/epdf/10.1111/are.14005	2018-04-19	2019-01-27	2019-02-25	283	312	Aquaculture Research	29
3532	https://onlinelibrary.wiley.com/doi/epdf/10.1111/are.14006	2018-09-12	2019-01-26	2019-02-12	136	153	Aquaculture Research	17
3542	https://onlinelibrary.wiley.com/doi/epdf/10.1111/are.14007	2018-12-07	2019-01-19	2019-02-15	43	70	Aquaculture Research	27
3552	https://onlinelibrary.wiley.com/doi/epdf/10.1111/are.14008	2018-11-28	2019-01-27	2019-02-22	60	86	Aquaculture Research	26
3562	https://onlinelibrary.wiley.com/doi/epdf/10.1111/are.14009	2017-09-22	2019-01-20	2019-02-22	485	518	Aquaculture Research	33
3571	https://onlinelibrary.wiley.com/doi/epdf/10.1111/are.14010	2018-09-18	2019-01-29	2019-02-22	133	157	Aquaculture Research	24
3582	https://onlinelibrary.wiley.com/doi/epdf/10.1111/are.14011	2018-09-23	2019-01-30	2019-02-20	129	150	Aquaculture Research	21
3591	https://onlinelibrary.wiley.com/doi/epdf/10.1111/are.14013	2018-10-08	2019-02-03	2019-02-25	118	140	Aquaculture Research	22
3601	https://onlinelibrary.wiley.com/doi/epdf/10.1111/are.14014	2018-04-30	2018-11-28	2019-02-22	212	298	Aquaculture Research	86
3613	https://onlinelibrary.wiley.com/doi/epdf/10.1111/are.14462	2019-05-31	2019-12-07	2020-02-21	190	266	Aquaculture Research	76
3622	https://onlinelibrary.wiley.com/doi/epdf/10.1111/are.14463	2019-06-28	2019-11-28	2020-02-03	153	220	Aquaculture Research	67
3631	https://onlinelibrary.wiley.com/doi/epdf/10.1111/are.14481	2019-08-22	2019-12-13	2019-12-29	113	129	Aquaculture Research	16
3642	https://onlinelibrary.wiley.com/doi/epdf/10.1111/are.14482	2019-08-04	2019-11-12	2020-01-09	100	158	Aquaculture Research	58
3652	https://onlinelibrary.wiley.com/doi/epdf/10.1111/are.14483	2019-10-31	2019-12-14	2019-12-31	44	61	Aquaculture Research	17
3661	https://onlinelibrary.wiley.com/doi/epdf/10.1111/are.14484	2019-06-03	2019-12-15	2020-01-08	195	219	Aquaculture Research	24
3672	https://onlinelibrary.wiley.com/doi/epdf/10.1111/are.14485	2019-08-04	2019-12-12	2020-02-03	130	183	Aquaculture Research	53
3682	https://onlinelibrary.wiley.com/doi/epdf/10.1111/are.14486	2019-09-07	2019-12-14	2020-01-09	98	124	Aquaculture Research	26
3691	https://onlinelibrary.wiley.com/doi/epdf/10.1111/are.14487	2019-07-20	2019-12-15	2019-12-31	148	164	Aquaculture Research	16
3701	https://onlinelibrary.wiley.com/doi/epdf/10.1111/are.14488	2019-07-07	2019-12-15	2020-01-20	161	197	Aquaculture Research	36
3713	https://onlinelibrary.wiley.com/doi/epdf/10.1111/are.14489	2018-11-04	2019-12-11	2020-01-22	402	444	Aquaculture Research	42
3722	https://onlinelibrary.wiley.com/doi/epdf/10.1111/are.14490	2019-08-14	2019-12-13	2020-01-06	121	145	Aquaculture Research	24
3731	https://onlinelibrary.wiley.com/doi/epdf/10.1111/are.14491	2019-10-08	2019-12-16	2020-01-03	69	87	Aquaculture Research	18
3742	https://onlinelibrary.wiley.com/doi/epdf/10.1111/are.14492	2019-07-22	2019-12-14	2020-01-08	145	170	Aquaculture Research	25
3751	https://onlinelibrary.wiley.com/doi/epdf/10.1111/are.14493	2019-08-16	2019-12-17	2020-01-03	123	140	Aquaculture Research	17
3762	https://onlinelibrary.wiley.com/doi/epdf/10.1111/are.14495	2019-04-29	2019-12-17	2020-01-13	232	259	Aquaculture Research	27
3772	https://onlinelibrary.wiley.com/doi/epdf/10.1111/are.14496	2019-10-15	2019-12-12	2020-01-16	58	93	Aquaculture Research	35
3782	https://onlinelibrary.wiley.com/doi/epdf/10.1111/are.14498	2019-01-22	2019-12-17	2020-01-08	329	351	Aquaculture Research	22
3792	https://onlinelibrary.wiley.com/doi/epdf/10.1111/are.14499	2019-09-25	2019-12-22	2020-01-08	88	105	Aquaculture Research	17
3801	https://onlinelibrary.wiley.com/doi/epdf/10.1111/are.14500	2019-10-13	2019-12-19	2020-02-03	67	113	Aquaculture Research	46
3812	https://onlinelibrary.wiley.com/doi/epdf/10.1111/are.14501	2019-10-23	2019-12-20	2020-01-08	58	77	Aquaculture Research	19
3822	https://onlinelibrary.wiley.com/doi/epdf/10.1111/are.14502	2019-08-07	2019-12-20	2020-01-16	135	162	Aquaculture Research	27
3832	https://onlinelibrary.wiley.com/doi/epdf/10.1111/are.14503	2019-09-19	2019-12-24	2020-01-31	96	134	Aquaculture Research	38
3842	https://onlinelibrary.wiley.com/doi/epdf/10.1111/are.14504	2019-10-08	2019-12-20	2020-01-13	73	97	Aquaculture Research	24
3851	https://onlinelibrary.wiley.com/doi/epdf/10.1111/are.14505	2019-08-20	2019-12-26	2020-01-22	128	155	Aquaculture Research	27
3862	https://onlinelibrary.wiley.com/doi/epdf/10.1111/are.14506	2019-11-07	2019-12-24	2020-01-27	47	81	Aquaculture Research	34
3872	https://onlinelibrary.wiley.com/doi/epdf/10.1111/are.14508	2019-10-10	2019-12-27	2020-01-21	78	103	Aquaculture Research	25
3882	https://onlinelibrary.wiley.com/doi/epdf/10.1111/are.14509	2019-07-26	2019-12-28	2020-01-16	155	174	Aquaculture Research	19
3891	https://onlinelibrary.wiley.com/doi/epdf/10.1111/are.14510	2019-11-08	2019-12-28	2020-01-13	50	66	Aquaculture Research	16
3902	https://onlinelibrary.wiley.com/doi/epdf/10.1111/are.14511	2019-08-01	2019-12-20	2020-01-13	141	165	Aquaculture Research	24
3913	https://onlinelibrary.wiley.com/doi/epdf/10.1111/are.14512	2019-04-18	2019-12-30	2020-01-13	256	270	Aquaculture Research	14
3922	https://onlinelibrary.wiley.com/doi/epdf/10.1111/are.14513	2019-06-13	2020-01-02	2020-01-16	203	217	Aquaculture Research	14
3932	https://onlinelibrary.wiley.com/doi/epdf/10.1111/are.14514	2019-11-19	2020-01-02	2020-01-21	44	63	Aquaculture Research	19
3942	https://onlinelibrary.wiley.com/doi/epdf/10.1111/are.14515	2019-09-08	2020-01-02	2020-01-21	116	135	Aquaculture Research	19
3952	https://onlinelibrary.wiley.com/doi/epdf/10.1111/are.14516	2019-05-17	2020-01-03	2020-01-20	231	248	Aquaculture Research	17
3962	https://onlinelibrary.wiley.com/doi/epdf/10.1111/are.14517	2019-10-30	2020-01-04	2020-01-27	66	89	Aquaculture Research	23
3972	https://onlinelibrary.wiley.com/doi/epdf/10.1111/are.14518	2019-09-17	2020-01-03	2020-01-31	108	136	Aquaculture Research	28
3982	https://onlinelibrary.wiley.com/doi/epdf/10.1111/are.14519	2019-08-02	2020-01-04	2020-01-16	155	167	Aquaculture Research	12
3992	https://onlinelibrary.wiley.com/doi/epdf/10.1111/are.14520	2019-10-23	2020-01-04	2020-02-11	73	111	Aquaculture Research	38
4001	https://onlinelibrary.wiley.com/doi/epdf/10.1111/are.14521	2019-09-05	2020-01-03	2020-01-20	120	137	Aquaculture Research	17
4013	https://onlinelibrary.wiley.com/doi/epdf/10.1111/are.14989	2020-06-01	2020-10-23	2020-12-10	144	192	Aquaculture Research	48
4022	https://onlinelibrary.wiley.com/doi/epdf/10.1111/are.14990	2020-04-18	2020-10-24	2020-11-28	189	224	Aquaculture Research	35
4031	https://onlinelibrary.wiley.com/doi/epdf/10.1111/are.14991	2020-04-12	2020-10-23	2020-11-09	194	211	Aquaculture Research	17
4042	https://onlinelibrary.wiley.com/doi/epdf/10.1111/are.14992	2020-07-27	2020-10-25	2020-11-09	90	105	Aquaculture Research	15
4052	https://onlinelibrary.wiley.com/doi/epdf/10.1111/are.14994	2020-08-19	2020-10-27	2020-11-13	69	86	Aquaculture Research	17
4061	https://onlinelibrary.wiley.com/doi/epdf/10.1111/are.14995	2020-08-14	2020-10-27	2020-11-19	74	97	Aquaculture Research	23
4072	https://onlinelibrary.wiley.com/doi/epdf/10.1111/are.14996	2020-01-10	2020-10-27	2020-11-20	291	315	Aquaculture Research	24
4081	https://onlinelibrary.wiley.com/doi/epdf/10.1111/are.14997	2020-02-20	2020-10-28	2020-11-25	251	279	Aquaculture Research	28
4092	https://onlinelibrary.wiley.com/doi/epdf/10.1111/are.14998	2020-08-17	2020-10-28	2020-11-16	72	91	Aquaculture Research	19
4103	https://onlinelibrary.wiley.com/doi/epdf/10.1111/are.14999	2020-04-17	2020-10-30	2020-11-18	196	215	Aquaculture Research	19
4113	https://onlinelibrary.wiley.com/doi/epdf/10.1111/are.15000	2020-06-20	2020-10-27	2020-11-20	129	153	Aquaculture Research	24
4122	https://onlinelibrary.wiley.com/doi/epdf/10.1111/are.15001	2020-07-24	2020-10-28	2020-11-21	96	120	Aquaculture Research	24
4132	https://onlinelibrary.wiley.com/doi/epdf/10.1111/are.15002	2020-05-08	2020-11-02	2020-11-22	178	198	Aquaculture Research	20
4142	https://onlinelibrary.wiley.com/doi/epdf/10.1111/are.15003	2020-04-02	2020-11-02	2020-12-01	214	243	Aquaculture Research	29
4152	https://onlinelibrary.wiley.com/doi/epdf/10.1111/are.15004	2020-08-22	2020-10-31	2020-12-02	70	102	Aquaculture Research	32
4161	https://onlinelibrary.wiley.com/doi/epdf/10.1111/are.15005	2020-09-07	2020-10-31	2020-11-20	54	74	Aquaculture Research	20
4171	https://onlinelibrary.wiley.com/doi/epdf/10.1111/are.15006	2020-04-23	2020-11-02	2020-11-24	193	215	Aquaculture Research	22
4181	https://onlinelibrary.wiley.com/doi/epdf/10.1111/are.15007	2020-07-25	2020-11-01	2020-11-24	99	122	Aquaculture Research	23
4191	https://onlinelibrary.wiley.com/doi/epdf/10.1111/are.15008	2020-08-24	2020-11-02	2020-11-25	70	93	Aquaculture Research	23
4201	https://onlinelibrary.wiley.com/doi/epdf/10.1111/are.15009	2020-03-05	2020-10-29	2020-12-01	238	271	Aquaculture Research	33
4213	https://onlinelibrary.wiley.com/doi/epdf/10.1111/are.15010	2020-07-06	2020-11-04	2020-11-23	121	140	Aquaculture Research	19
4221	https://onlinelibrary.wiley.com/doi/epdf/10.1111/are.15011	2020-03-22	2020-11-03	2020-11-21	226	244	Aquaculture Research	18
4231	https://onlinelibrary.wiley.com/doi/epdf/10.1111/are.15014	2020-04-07	2020-11-08	2020-11-27	215	234	Aquaculture Research	19
4241	https://onlinelibrary.wiley.com/doi/epdf/10.1111/are.15015	2020-07-31	2020-11-06	2020-12-04	98	126	Aquaculture Research	28
4251	https://onlinelibrary.wiley.com/doi/epdf/10.1111/are.15016	2020-07-08	2020-11-05	2020-11-25	120	140	Aquaculture Research	20
4261	https://onlinelibrary.wiley.com/doi/epdf/10.1111/are.15017	2020-03-18	2020-11-04	2020-11-30	231	257	Aquaculture Research	26
4271	https://onlinelibrary.wiley.com/doi/epdf/10.1111/are.15018	2020-06-03	2020-11-05	2020-11-25	155	175	Aquaculture Research	20
4281	https://onlinelibrary.wiley.com/doi/epdf/10.1111/are.15019	2020-06-04	2020-11-06	2020-12-13	155	192	Aquaculture Research	37
4291	https://onlinelibrary.wiley.com/doi/epdf/10.1111/are.15020	2020-07-26	2020-11-08	2020-12-01	105	128	Aquaculture Research	23
4301	https://onlinelibrary.wiley.com/doi/epdf/10.1111/are.15021	2020-07-07	2020-11-07	2021-01-17	123	194	Aquaculture Research	71
4313	https://onlinelibrary.wiley.com/doi/epdf/10.1111/are.15022	2020-01-30	2020-11-07	2021-01-24	282	360	Aquaculture Research	78
4321	https://onlinelibrary.wiley.com/doi/epdf/10.1111/are.15024	2020-09-30	2020-11-09	2020-11-24	40	55	Aquaculture Research	15
4331	https://onlinelibrary.wiley.com/doi/epdf/10.1111/are.15027	2020-10-06	2020-11-14	2020-11-30	39	55	Aquaculture Research	16
4341	https://onlinelibrary.wiley.com/doi/epdf/10.1111/are.15028	2020-03-24	2020-11-04	2021-01-26	225	308	Aquaculture Research	83
4351	https://onlinelibrary.wiley.com/doi/epdf/10.1111/are.15029	2020-04-22	2020-11-12	2020-12-09	204	231	Aquaculture Research	27
4361	https://onlinelibrary.wiley.com/doi/epdf/10.1111/are.15030	2020-09-03	2020-11-17	2020-12-01	75	89	Aquaculture Research	14
4371	https://onlinelibrary.wiley.com/doi/epdf/10.1111/are.15031	2020-09-05	2020-11-14	2020-12-03	70	89	Aquaculture Research	19
4381	https://onlinelibrary.wiley.com/doi/epdf/10.1111/are.15032	2020-08-27	2020-11-17	2020-12-11	82	106	Aquaculture Research	24
4391	https://onlinelibrary.wiley.com/doi/epdf/10.1111/are.14015	2018-11-15	2019-02-03	2019-02-28	80	105	Aquaculture Research	25
4401	https://onlinelibrary.wiley.com/doi/epdf/10.1111/are.14016	2018-11-12	2019-01-26	2019-03-08	75	116	Aquaculture Research	41
4412	https://onlinelibrary.wiley.com/doi/epdf/10.1111/are.14017	2019-01-05	2019-02-09	2019-03-06	35	60	Aquaculture Research	25
4421	https://onlinelibrary.wiley.com/doi/epdf/10.1111/are.14018	2018-10-14	2019-02-09	2019-03-10	118	147	Aquaculture Research	29
4431	https://onlinelibrary.wiley.com/doi/epdf/10.1111/are.14019	2018-06-10	2019-02-09	2019-03-18	244	281	Aquaculture Research	37
4441	https://onlinelibrary.wiley.com/doi/epdf/10.1111/are.14020	2018-05-31	2019-02-09	2019-03-18	254	291	Aquaculture Research	37
4451	https://onlinelibrary.wiley.com/doi/epdf/10.1111/are.14021	2018-11-05	2019-02-15	2019-03-18	102	133	Aquaculture Research	31
4461	https://onlinelibrary.wiley.com/doi/epdf/10.1111/are.14022	2019-01-18	2019-02-18	2019-03-12	31	53	Aquaculture Research	22
4471	https://onlinelibrary.wiley.com/doi/epdf/10.1111/are.14023	2018-08-03	2019-02-17	2019-03-08	198	217	Aquaculture Research	19
4481	https://onlinelibrary.wiley.com/doi/epdf/10.1111/are.14024	2018-11-24	2019-02-18	2019-03-18	86	114	Aquaculture Research	28
4491	https://onlinelibrary.wiley.com/doi/epdf/10.1111/are.14026	2018-08-06	2019-01-23	2019-03-27	170	233	Aquaculture Research	63
4501	https://onlinelibrary.wiley.com/doi/epdf/10.1111/are.14028	2018-09-10	2019-02-17	2019-03-27	160	198	Aquaculture Research	38
4512	https://onlinelibrary.wiley.com/doi/epdf/10.1111/are.14029	2018-12-04	2019-02-18	2019-03-13	76	99	Aquaculture Research	23
4521	https://onlinelibrary.wiley.com/doi/epdf/10.1111/are.14030	2018-12-24	2019-02-21	2019-03-20	59	86	Aquaculture Research	27
4531	https://onlinelibrary.wiley.com/doi/epdf/10.1111/are.14031	2018-11-26	2019-02-26	2019-03-20	92	114	Aquaculture Research	22
4541	https://onlinelibrary.wiley.com/doi/epdf/10.1111/are.14525	2019-10-13	2020-01-04	2020-01-23	83	102	Aquaculture Research	19
4551	https://onlinelibrary.wiley.com/doi/epdf/10.1111/are.14526	2019-10-11	2020-01-10	2020-01-27	91	108	Aquaculture Research	17
4561	https://onlinelibrary.wiley.com/doi/epdf/10.1111/are.14527	2019-06-24	2020-01-10	2020-01-23	200	213	Aquaculture Research	13
4571	https://onlinelibrary.wiley.com/doi/epdf/10.1111/are.14528	2019-08-28	2019-12-27	2020-01-27	121	152	Aquaculture Research	31
4581	https://onlinelibrary.wiley.com/doi/epdf/10.1111/are.14529	2019-11-25	2020-01-10	2020-01-27	46	63	Aquaculture Research	17
4591	https://onlinelibrary.wiley.com/doi/epdf/10.1111/are.14530	2018-12-12	2020-01-10	2020-01-27	394	411	Aquaculture Research	17
4601	https://onlinelibrary.wiley.com/doi/epdf/10.1111/are.14531	2019-05-24	2020-01-11	2020-01-27	232	248	Aquaculture Research	16
4613	https://onlinelibrary.wiley.com/doi/epdf/10.1111/are.14532	2019-10-23	2020-01-08	2020-02-11	77	111	Aquaculture Research	34
4621	https://onlinelibrary.wiley.com/doi/epdf/10.1111/are.14534	2019-10-14	2020-01-15	2020-01-31	93	109	Aquaculture Research	16
4631	https://onlinelibrary.wiley.com/doi/epdf/10.1111/are.14536	2019-05-24	2020-01-16	2020-01-31	237	252	Aquaculture Research	15
4641	https://onlinelibrary.wiley.com/doi/epdf/10.1111/are.14537	2018-11-13	2020-01-16	2020-02-11	429	455	Aquaculture Research	26
4651	https://onlinelibrary.wiley.com/doi/epdf/10.1111/are.14538	2019-09-25	2020-01-14	2020-02-04	111	132	Aquaculture Research	21
4661	https://onlinelibrary.wiley.com/doi/epdf/10.1111/are.14539	2019-05-12	2020-01-16	2020-03-02	249	295	Aquaculture Research	46
4671	https://onlinelibrary.wiley.com/doi/epdf/10.1111/are.14540	2019-07-16	2020-01-18	2020-02-12	186	211	Aquaculture Research	25
4681	https://onlinelibrary.wiley.com/doi/epdf/10.1111/are.14542	2019-11-07	2020-01-18	2020-02-03	72	88	Aquaculture Research	16
4691	https://onlinelibrary.wiley.com/doi/epdf/10.1111/are.14543	2019-10-28	2020-01-19	2020-02-03	83	98	Aquaculture Research	15
4701	https://onlinelibrary.wiley.com/doi/epdf/10.1111/are.14544	2019-01-15	2020-01-16	2020-02-11	366	392	Aquaculture Research	26
4712	https://onlinelibrary.wiley.com/doi/epdf/10.1111/are.14546	2019-02-01	2020-01-20	2020-02-06	353	370	Aquaculture Research	17
4721	https://onlinelibrary.wiley.com/doi/epdf/10.1111/are.14547	2019-10-24	2020-01-17	2020-03-02	85	130	Aquaculture Research	45
4731	https://onlinelibrary.wiley.com/doi/epdf/10.1111/are.14548	2019-09-17	2020-01-15	2020-02-06	120	142	Aquaculture Research	22
4741	https://onlinelibrary.wiley.com/doi/epdf/10.1111/are.14549	2019-08-20	2020-01-23	2020-02-11	156	175	Aquaculture Research	19
4751	https://onlinelibrary.wiley.com/doi/epdf/10.1111/are.14550	2019-08-25	2020-01-21	2020-02-11	149	170	Aquaculture Research	21
4761	https://onlinelibrary.wiley.com/doi/epdf/10.1111/are.14551	2019-10-22	2020-01-27	2020-02-14	97	115	Aquaculture Research	18
4771	https://onlinelibrary.wiley.com/doi/epdf/10.1111/are.14552	2019-09-17	2020-01-22	2020-02-12	127	148	Aquaculture Research	21
4781	https://onlinelibrary.wiley.com/doi/epdf/10.1111/are.14553	2019-08-12	2020-01-22	2020-02-14	163	186	Aquaculture Research	23
4791	https://onlinelibrary.wiley.com/doi/epdf/10.1111/are.14554	2019-10-22	2020-01-22	2020-02-14	92	115	Aquaculture Research	23
4801	https://onlinelibrary.wiley.com/doi/epdf/10.1111/are.14555	2019-08-27	2020-01-23	2020-02-17	149	174	Aquaculture Research	25
4813	https://onlinelibrary.wiley.com/doi/epdf/10.1111/are.14556	2019-12-04	2020-01-30	2020-02-17	57	75	Aquaculture Research	18
4821	https://onlinelibrary.wiley.com/doi/epdf/10.1111/are.14557	2019-12-10	2020-02-02	2020-02-19	54	71	Aquaculture Research	17
4831	https://onlinelibrary.wiley.com/doi/epdf/10.1111/are.14558	2019-11-09	2020-01-30	2020-02-17	82	100	Aquaculture Research	18
4841	https://onlinelibrary.wiley.com/doi/epdf/10.1111/are.14559	2019-06-04	2020-02-01	2020-02-28	242	269	Aquaculture Research	27
4851	https://onlinelibrary.wiley.com/doi/epdf/10.1111/are.14560	2019-09-11	2020-01-27	2020-02-19	138	161	Aquaculture Research	23
4861	https://onlinelibrary.wiley.com/doi/epdf/10.1111/are.14561	2019-08-07	2020-02-03	2020-02-19	180	196	Aquaculture Research	16
4871	https://onlinelibrary.wiley.com/doi/epdf/10.1111/are.14562	2019-11-20	2020-02-04	2020-02-21	76	93	Aquaculture Research	17
4881	https://onlinelibrary.wiley.com/doi/epdf/10.1111/are.14563	2019-11-12	2020-02-04	2020-02-21	84	101	Aquaculture Research	17
4891	https://onlinelibrary.wiley.com/doi/epdf/10.1111/are.14564	2019-10-04	2020-02-05	2020-02-25	124	144	Aquaculture Research	20
4901	https://onlinelibrary.wiley.com/doi/epdf/10.1111/are.14025	2018-07-19	2019-02-09	2019-04-01	205	256	Aquaculture Research	51
4913	https://onlinelibrary.wiley.com/doi/epdf/10.1111/are.14032	2018-03-06	2019-02-26	2019-04-01	357	391	Aquaculture Research	34
4921	https://onlinelibrary.wiley.com/doi/epdf/10.1111/are.14034	2018-07-27	2019-03-03	2019-04-01	219	248	Aquaculture Research	29
4931	https://onlinelibrary.wiley.com/doi/epdf/10.1111/are.14036	2018-08-13	2019-03-05	2019-03-29	204	228	Aquaculture Research	24
4941	https://onlinelibrary.wiley.com/doi/epdf/10.1111/are.14037	2018-05-30	2018-12-18	2019-04-10	202	315	Aquaculture Research	113
4951	https://onlinelibrary.wiley.com/doi/epdf/10.1111/are.14038	2018-12-07	2019-03-06	2019-04-01	89	115	Aquaculture Research	26
4961	https://onlinelibrary.wiley.com/doi/epdf/10.1111/are.14039	2018-12-14	2019-02-28	2019-03-27	76	103	Aquaculture Research	27
4971	https://onlinelibrary.wiley.com/doi/epdf/10.1111/are.14040	2018-09-22	2019-03-10	2019-03-27	169	186	Aquaculture Research	17
4981	https://onlinelibrary.wiley.com/doi/epdf/10.1111/are.14042	2017-11-12	2019-02-28	2019-03-29	473	502	Aquaculture Research	29
4991	https://onlinelibrary.wiley.com/doi/epdf/10.1111/are.14044	2019-02-05	2019-03-09	2019-04-16	32	70	Aquaculture Research	38
5001	https://onlinelibrary.wiley.com/doi/epdf/10.1111/are.14046	2018-11-14	2019-03-01	2019-04-19	107	156	Aquaculture Research	49
5013	https://onlinelibrary.wiley.com/doi/epdf/10.1111/are.14048	2019-01-22	2019-03-30	2019-04-19	67	87	Aquaculture Research	20
5021	https://onlinelibrary.wiley.com/doi/epdf/10.1111/are.14049	2018-10-23	2019-03-03	2019-04-19	131	178	Aquaculture Research	47
5031	https://onlinelibrary.wiley.com/doi/epdf/10.1111/are.14050	2018-07-21	2019-02-28	2019-04-16	222	269	Aquaculture Research	47
5041	https://onlinelibrary.wiley.com/doi/epdf/10.1111/are.14052	2018-08-22	2019-03-26	2019-04-19	216	240	Aquaculture Research	24
5051	https://onlinelibrary.wiley.com/doi/epdf/10.1111/are.14053	2018-08-18	2019-03-18	2019-04-19	212	244	Aquaculture Research	32
5061	https://onlinelibrary.wiley.com/doi/epdf/10.1111/are.14054	2018-10-10	2019-03-26	2019-04-19	167	191	Aquaculture Research	24
5071	https://onlinelibrary.wiley.com/doi/epdf/10.1111/are.14057	2018-09-24	2019-02-09	2019-04-22	138	210	Aquaculture Research	72
5081	https://onlinelibrary.wiley.com/doi/epdf/10.1111/are.14064	2018-11-07	2019-03-14	2019-04-26	127	170	Aquaculture Research	43
5091	https://onlinelibrary.wiley.com/doi/epdf/10.1111/are.14522	2019-08-13	2020-01-06	2020-01-23	146	163	Aquaculture Research	17
5102	https://onlinelibrary.wiley.com/doi/epdf/10.1111/are.14523	2019-08-10	2020-01-06	2020-01-31	149	174	Aquaculture Research	25
5112	https://onlinelibrary.wiley.com/doi/epdf/10.1111/are.14524	2019-09-10	2020-01-08	2020-02-18	120	161	Aquaculture Research	41
5121	https://onlinelibrary.wiley.com/doi/epdf/10.1111/are.14565	2019-03-07	2020-02-05	2020-02-17	335	347	Aquaculture Research	12
5131	https://onlinelibrary.wiley.com/doi/epdf/10.1111/are.14566	2019-12-22	2020-02-04	2020-02-21	44	61	Aquaculture Research	17
5141	https://onlinelibrary.wiley.com/doi/epdf/10.1111/are.14568	2019-09-12	2020-02-05	2020-02-28	146	169	Aquaculture Research	23
5151	https://onlinelibrary.wiley.com/doi/epdf/10.1111/are.14569	2019-07-12	2020-01-31	2020-02-18	203	221	Aquaculture Research	18
5161	https://onlinelibrary.wiley.com/doi/epdf/10.1111/are.14570	2019-12-12	2020-02-05	2020-02-25	55	75	Aquaculture Research	20
5171	https://onlinelibrary.wiley.com/doi/epdf/10.1111/are.14571	2019-06-06	2020-02-07	2020-03-25	246	293	Aquaculture Research	47
5181	https://onlinelibrary.wiley.com/doi/epdf/10.1111/are.14572	2019-12-09	2020-02-07	2020-02-25	60	78	Aquaculture Research	18
5191	https://onlinelibrary.wiley.com/doi/epdf/10.1111/are.14573	2019-12-03	2020-02-07	2020-02-25	66	84	Aquaculture Research	18
5201	https://onlinelibrary.wiley.com/doi/epdf/10.1111/are.14574	2019-08-27	2020-02-08	2020-02-25	165	182	Aquaculture Research	17
5213	https://onlinelibrary.wiley.com/doi/epdf/10.1111/are.14575	2019-11-06	2020-02-08	2020-03-06	94	121	Aquaculture Research	27
5221	https://onlinelibrary.wiley.com/doi/epdf/10.1111/are.14576	2019-12-13	2020-02-08	2020-02-21	57	70	Aquaculture Research	13
5231	https://onlinelibrary.wiley.com/doi/epdf/10.1111/are.14577	2019-09-23	2020-02-11	2020-03-03	141	162	Aquaculture Research	21
5241	https://onlinelibrary.wiley.com/doi/epdf/10.1111/are.14578	2019-10-09	2020-02-11	2020-03-02	125	145	Aquaculture Research	20
5251	https://onlinelibrary.wiley.com/doi/epdf/10.1111/are.14579	2019-11-05	2020-02-11	2020-02-28	98	115	Aquaculture Research	17
5261	https://onlinelibrary.wiley.com/doi/epdf/10.1111/are.14580	2019-07-11	2020-02-11	2020-02-28	215	232	Aquaculture Research	17
5271	https://onlinelibrary.wiley.com/doi/epdf/10.1111/are.14581	2019-12-13	2020-02-07	2020-02-28	56	77	Aquaculture Research	21
5281	https://onlinelibrary.wiley.com/doi/epdf/10.1111/are.14582	2019-08-27	2020-02-11	2020-02-28	168	185	Aquaculture Research	17
5291	https://onlinelibrary.wiley.com/doi/epdf/10.1111/are.14583	2019-11-17	2020-02-15	2020-03-04	90	108	Aquaculture Research	18
5301	https://onlinelibrary.wiley.com/doi/epdf/10.1111/are.14584	2019-09-12	2020-02-14	2020-03-09	155	179	Aquaculture Research	24
5312	https://onlinelibrary.wiley.com/doi/epdf/10.1111/are.14586	2019-11-25	2020-02-18	2020-03-03	85	99	Aquaculture Research	14
5321	https://onlinelibrary.wiley.com/doi/epdf/10.1111/are.14587	2019-10-17	2020-02-21	2020-03-22	127	157	Aquaculture Research	30
5331	https://onlinelibrary.wiley.com/doi/epdf/10.1111/are.14588	2019-09-10	2020-02-22	2020-03-13	165	185	Aquaculture Research	20
5341	https://onlinelibrary.wiley.com/doi/epdf/10.1111/are.14589	2019-12-02	2020-02-21	2020-03-10	81	99	Aquaculture Research	18
5351	https://onlinelibrary.wiley.com/doi/epdf/10.1111/are.14590	2020-01-13	2020-02-22	2020-03-11	40	58	Aquaculture Research	18
5361	https://onlinelibrary.wiley.com/doi/epdf/10.1111/are.14591	2019-08-30	2020-02-22	2020-03-11	176	194	Aquaculture Research	18
5371	https://onlinelibrary.wiley.com/doi/epdf/10.1111/are.14592	2019-10-24	2020-02-22	2020-03-11	121	139	Aquaculture Research	18
5381	https://onlinelibrary.wiley.com/doi/epdf/10.1111/are.14593	2019-07-20	2020-02-24	2020-03-13	219	237	Aquaculture Research	18
5391	https://onlinelibrary.wiley.com/doi/epdf/10.1111/are.14594	2019-10-10	2020-02-21	2020-03-11	134	153	Aquaculture Research	19
5401	https://onlinelibrary.wiley.com/doi/epdf/10.1111/are.14595	2020-01-09	2020-02-24	2020-03-15	46	66	Aquaculture Research	20
5412	https://onlinelibrary.wiley.com/doi/epdf/10.1111/are.14596	2019-10-12	2020-01-31	2020-03-13	111	153	Aquaculture Research	42
5421	https://onlinelibrary.wiley.com/doi/epdf/10.1111/are.14597	2019-10-21	2020-02-20	2020-03-24	122	155	Aquaculture Research	33
5431	https://onlinelibrary.wiley.com/doi/epdf/10.1111/are.14598	2019-12-11	2020-02-28	2020-03-19	79	99	Aquaculture Research	20
5441	https://onlinelibrary.wiley.com/doi/epdf/10.1111/are.14599	2019-06-07	2020-02-29	2020-04-03	267	301	Aquaculture Research	34
5451	https://onlinelibrary.wiley.com/doi/epdf/10.1111/are.14600	2019-10-21	2020-02-29	2020-03-15	131	146	Aquaculture Research	15
5461	https://onlinelibrary.wiley.com/doi/epdf/10.1111/are.14601	2019-12-06	2020-03-03	2020-04-03	88	119	Aquaculture Research	31
5471	https://onlinelibrary.wiley.com/doi/epdf/10.1111/are.14602	2019-09-04	2020-03-03	2020-03-19	181	197	Aquaculture Research	16
5481	https://onlinelibrary.wiley.com/doi/epdf/10.1111/are.14639	2019-11-06	2020-03-26	2020-04-29	141	175	Aquaculture Research	34
5491	https://onlinelibrary.wiley.com/doi/epdf/10.1111/are.14567	2019-10-21	2020-02-05	2020-02-23	107	125	Aquaculture Research	18
5501	https://onlinelibrary.wiley.com/doi/epdf/10.1111/are.13719	2017-12-31	2018-04-21	2018-05-18	111	138	Aquaculture Research	27
5512	https://onlinelibrary.wiley.com/doi/epdf/10.1111/are.13725	2018-01-18	2018-04-30	2018-05-21	102	123	Aquaculture Research	21
5521	https://onlinelibrary.wiley.com/doi/epdf/10.1111/are.14041	2018-11-26	2019-03-04	2019-04-16	98	141	Aquaculture Research	43
5531	https://onlinelibrary.wiley.com/doi/epdf/10.1111/are.14045	2018-09-12	2019-03-10	2019-04-23	179	223	Aquaculture Research	44
5541	https://onlinelibrary.wiley.com/doi/epdf/10.1111/are.14055	2019-01-30	2019-03-10	2019-04-29	39	89	Aquaculture Research	50
5551	https://onlinelibrary.wiley.com/doi/epdf/10.1111/are.14056	2019-01-08	2019-03-14	2019-04-20	65	102	Aquaculture Research	37
5561	https://onlinelibrary.wiley.com/doi/epdf/10.1111/are.14058	2018-10-13	2019-02-28	2019-04-22	138	191	Aquaculture Research	53
5571	https://onlinelibrary.wiley.com/doi/epdf/10.1111/are.14059	2018-11-07	2019-03-24	2019-04-23	137	167	Aquaculture Research	30
5581	https://onlinelibrary.wiley.com/doi/epdf/10.1111/are.14060	2018-12-10	2019-03-21	2019-04-29	101	140	Aquaculture Research	39
5591	https://onlinelibrary.wiley.com/doi/epdf/10.1111/are.14062	2018-11-12	2019-03-06	2019-04-29	114	168	Aquaculture Research	54
5601	https://onlinelibrary.wiley.com/doi/epdf/10.1111/are.14065	2018-11-23	2019-03-30	2019-04-23	127	151	Aquaculture Research	24
5612	https://onlinelibrary.wiley.com/doi/epdf/10.1111/are.14066	2018-11-21	2019-03-10	2019-04-22	109	152	Aquaculture Research	43
5621	https://onlinelibrary.wiley.com/doi/epdf/10.1111/are.14068	2018-10-16	2019-03-06	2019-05-02	141	198	Aquaculture Research	57
5631	https://onlinelibrary.wiley.com/doi/epdf/10.1111/are.14069	2018-07-03	2019-03-25	2019-05-02	265	303	Aquaculture Research	38
5641	https://onlinelibrary.wiley.com/doi/epdf/10.1111/are.14071	2018-10-16	2019-03-10	2019-04-23	145	189	Aquaculture Research	44
5651	https://onlinelibrary.wiley.com/doi/epdf/10.1111/are.14074	2018-05-28	2019-02-28	2019-05-02	276	339	Aquaculture Research	63
5661	https://onlinelibrary.wiley.com/doi/epdf/10.1111/are.14075	2018-12-28	2019-03-22	2019-05-02	84	125	Aquaculture Research	41
5671	https://onlinelibrary.wiley.com/doi/epdf/10.1111/are.14076	2018-12-18	2019-03-28	2019-04-29	100	132	Aquaculture Research	32
5681	https://onlinelibrary.wiley.com/doi/epdf/10.1111/are.14077	2018-12-13	2019-03-26	2019-04-25	103	133	Aquaculture Research	30
5691	https://onlinelibrary.wiley.com/doi/epdf/10.1111/are.14078	2018-11-30	2019-03-31	2019-05-02	121	153	Aquaculture Research	32
5701	https://onlinelibrary.wiley.com/doi/epdf/10.1111/are.14080	2019-02-21	2019-04-04	2019-04-19	42	57	Aquaculture Research	15
5712	https://onlinelibrary.wiley.com/doi/epdf/10.1111/are.14081	2018-12-07	2019-02-25	2019-05-02	80	146	Aquaculture Research	66
5721	https://onlinelibrary.wiley.com/doi/epdf/10.1111/are.14083	2018-08-09	2019-03-03	2019-04-29	206	263	Aquaculture Research	57
5731	https://onlinelibrary.wiley.com/doi/epdf/10.1111/are.14084	2018-08-14	2019-03-30	2019-05-02	228	261	Aquaculture Research	33
5741	https://onlinelibrary.wiley.com/doi/epdf/10.1111/are.14086	2018-09-10	2019-03-03	2019-04-29	174	231	Aquaculture Research	57
5751	https://onlinelibrary.wiley.com/doi/epdf/10.1111/are.14092	2018-12-18	2019-04-08	2019-05-02	111	135	Aquaculture Research	24
5761	https://onlinelibrary.wiley.com/doi/epdf/10.1111/are.14094	2019-02-07	2019-04-15	2019-05-06	67	88	Aquaculture Research	21
5771	https://onlinelibrary.wiley.com/doi/epdf/10.1111/are.14099	2018-10-20	2019-04-16	2019-05-10	178	202	Aquaculture Research	24
5781	https://onlinelibrary.wiley.com/doi/epdf/10.1111/are.14603	2018-10-19	2020-03-03	2020-03-19	501	517	Aquaculture Research	16
5791	https://onlinelibrary.wiley.com/doi/epdf/10.1111/are.14604	2019-08-13	2020-03-05	2020-03-19	205	219	Aquaculture Research	14
5801	https://onlinelibrary.wiley.com/doi/epdf/10.1111/are.14605	2019-11-04	2020-03-05	2020-04-03	122	151	Aquaculture Research	29
5813	https://onlinelibrary.wiley.com/doi/epdf/10.1111/are.14606	2019-07-22	2020-03-08	2020-03-23	230	245	Aquaculture Research	15
5821	https://onlinelibrary.wiley.com/doi/epdf/10.1111/are.14607	2019-12-29	2020-03-07	2020-04-06	69	99	Aquaculture Research	30
5831	https://onlinelibrary.wiley.com/doi/epdf/10.1111/are.14608	2019-09-19	2020-03-10	2020-03-24	173	187	Aquaculture Research	14
5841	https://onlinelibrary.wiley.com/doi/epdf/10.1111/are.14609	2019-11-06	2020-03-10	2020-03-30	125	145	Aquaculture Research	20
5851	https://onlinelibrary.wiley.com/doi/epdf/10.1111/are.14610	2019-11-28	2020-03-13	2020-04-06	106	130	Aquaculture Research	24
5861	https://onlinelibrary.wiley.com/doi/epdf/10.1111/are.14611	2020-01-29	2020-03-14	2020-04-03	45	65	Aquaculture Research	20
5871	https://onlinelibrary.wiley.com/doi/epdf/10.1111/are.14612	2019-09-07	2020-03-14	2020-04-03	189	209	Aquaculture Research	20
5881	https://onlinelibrary.wiley.com/doi/epdf/10.1111/are.14613	2019-07-30	2020-03-12	2020-04-09	226	254	Aquaculture Research	28
5891	https://onlinelibrary.wiley.com/doi/epdf/10.1111/are.14614	2019-08-01	2020-03-14	2020-04-06	226	249	Aquaculture Research	23
5901	https://onlinelibrary.wiley.com/doi/epdf/10.1111/are.14616	2019-09-10	2020-03-16	2020-04-21	188	224	Aquaculture Research	36
5913	https://onlinelibrary.wiley.com/doi/epdf/10.1111/are.14617	2019-11-08	2020-03-16	2020-04-07	129	151	Aquaculture Research	22
5921	https://onlinelibrary.wiley.com/doi/epdf/10.1111/are.14618	2019-11-22	2020-03-16	2020-04-08	115	138	Aquaculture Research	23
5931	https://onlinelibrary.wiley.com/doi/epdf/10.1111/are.14619	2019-12-01	2020-03-16	2020-04-07	106	128	Aquaculture Research	22
5941	https://onlinelibrary.wiley.com/doi/epdf/10.1111/are.14620	2019-11-12	2020-03-16	2020-04-07	125	147	Aquaculture Research	22
5951	https://onlinelibrary.wiley.com/doi/epdf/10.1111/are.14621	2019-12-10	2020-03-17	2020-04-06	98	118	Aquaculture Research	20
5961	https://onlinelibrary.wiley.com/doi/epdf/10.1111/are.14622	2019-10-22	2020-03-12	2020-04-06	142	167	Aquaculture Research	25
5971	https://onlinelibrary.wiley.com/doi/epdf/10.1111/are.14623	2019-11-12	2020-03-14	2020-04-21	123	161	Aquaculture Research	38
5981	https://onlinelibrary.wiley.com/doi/epdf/10.1111/are.14624	2020-01-08	2020-03-16	2020-04-08	68	91	Aquaculture Research	23
5991	https://onlinelibrary.wiley.com/doi/epdf/10.1111/are.14625	2019-12-05	2020-03-19	2020-04-13	105	130	Aquaculture Research	25
6001	https://onlinelibrary.wiley.com/doi/epdf/10.1111/are.14626	2020-01-03	2020-03-22	2020-04-09	79	97	Aquaculture Research	18
6013	https://onlinelibrary.wiley.com/doi/epdf/10.1111/are.14627	2019-11-08	2020-03-22	2020-04-13	135	157	Aquaculture Research	22
6021	https://onlinelibrary.wiley.com/doi/epdf/10.1111/are.14628	2020-02-10	2020-03-19	2020-05-04	38	84	Aquaculture Research	46
6031	https://onlinelibrary.wiley.com/doi/epdf/10.1111/are.14629	2019-12-05	2020-03-22	2020-04-13	108	130	Aquaculture Research	22
6041	https://onlinelibrary.wiley.com/doi/epdf/10.1111/are.14630	2019-08-21	2020-03-22	2020-05-04	214	257	Aquaculture Research	43
6051	https://onlinelibrary.wiley.com/doi/epdf/10.1111/are.14631	2020-01-13	2020-03-25	2020-04-13	72	91	Aquaculture Research	19
6061	https://onlinelibrary.wiley.com/doi/epdf/10.1111/are.14632	2019-09-25	2020-03-23	2020-04-20	180	208	Aquaculture Research	28
6071	https://onlinelibrary.wiley.com/doi/epdf/10.1111/are.14633	2019-12-15	2020-03-22	2020-04-20	98	127	Aquaculture Research	29
6081	https://onlinelibrary.wiley.com/doi/epdf/10.1111/are.14634	2019-04-24	2020-03-23	2020-04-24	334	366	Aquaculture Research	32
6091	https://onlinelibrary.wiley.com/doi/epdf/10.1111/are.14635	2019-07-18	2020-03-23	2020-04-15	249	272	Aquaculture Research	23
6102	https://onlinelibrary.wiley.com/doi/epdf/10.1111/are.14636	2019-08-21	2020-03-23	2020-04-13	215	236	Aquaculture Research	21
6113	https://onlinelibrary.wiley.com/doi/epdf/10.1111/are.14638	2019-02-11	2020-03-23	2020-04-20	406	434	Aquaculture Research	28
6121	https://onlinelibrary.wiley.com/doi/epdf/10.1111/are.14640	2019-12-06	2020-03-27	2020-04-13	112	129	Aquaculture Research	17
6131	https://onlinelibrary.wiley.com/doi/epdf/10.1111/are.14641	2019-04-26	2020-03-27	2020-04-20	336	360	Aquaculture Research	24
6141	https://onlinelibrary.wiley.com/doi/epdf/10.1111/are.14642	2019-11-07	2020-03-29	2020-04-20	143	165	Aquaculture Research	22
6151	https://onlinelibrary.wiley.com/doi/epdf/10.1111/are.14649	2020-01-07	2020-03-30	2020-04-20	83	104	Aquaculture Research	21
6161	https://onlinelibrary.wiley.com/doi/epdf/10.1111/are.13726	2017-11-29	2018-04-30	2018-06-19	152	202	Aquaculture Research	50
6171	https://onlinelibrary.wiley.com/doi/epdf/10.1111/are.13769	2017-10-03	2018-06-12	2018-06-29	252	269	Aquaculture Research	17
6181	https://onlinelibrary.wiley.com/doi/epdf/10.1111/are.13734	2017-12-23	2018-05-08	2018-06-04	136	163	Aquaculture Research	27
6191	https://onlinelibrary.wiley.com/doi/epdf/10.1111/are.13736	2017-04-30	2018-05-08	2018-05-30	373	395	Aquaculture Research	22
6201	https://onlinelibrary.wiley.com/doi/epdf/10.1111/are.13738	2018-02-27	2018-05-09	2018-06-11	71	104	Aquaculture Research	33
6213	https://onlinelibrary.wiley.com/doi/epdf/10.1111/are.13743	2017-09-05	2018-05-13	2018-06-11	250	279	Aquaculture Research	29
6221	https://onlinelibrary.wiley.com/doi/epdf/10.1111/are.13744	2017-09-05	2018-05-10	2018-06-06	247	274	Aquaculture Research	27
6231	https://onlinelibrary.wiley.com/doi/epdf/10.1111/are.13745	2017-02-27	2018-05-17	2018-06-12	444	470	Aquaculture Research	26
6241	https://onlinelibrary.wiley.com/doi/epdf/10.1111/are.13746	2017-08-12	2018-05-17	2018-06-04	278	296	Aquaculture Research	18
6251	https://onlinelibrary.wiley.com/doi/epdf/10.1111/are.13747	2018-04-04	2018-05-17	2018-06-11	43	68	Aquaculture Research	25
6261	https://onlinelibrary.wiley.com/doi/epdf/10.1111/are.13748	2018-03-09	2018-05-22	2018-06-15	74	98	Aquaculture Research	24
6271	https://onlinelibrary.wiley.com/doi/epdf/10.1111/are.13749	2017-07-11	2018-05-23	2018-06-19	316	343	Aquaculture Research	27
6281	https://onlinelibrary.wiley.com/doi/epdf/10.1111/are.13752	2018-01-30	2018-05-27	2018-06-14	117	135	Aquaculture Research	18
6291	https://onlinelibrary.wiley.com/doi/epdf/10.1111/are.13753	2018-02-21	2018-05-27	2018-06-16	95	115	Aquaculture Research	20
6301	https://onlinelibrary.wiley.com/doi/epdf/10.1111/are.13756	2017-06-03	2018-05-29	2018-06-29	360	391	Aquaculture Research	31
6313	https://onlinelibrary.wiley.com/doi/epdf/10.1111/are.13760	2017-12-22	2018-05-27	2018-06-29	156	189	Aquaculture Research	33
6321	https://onlinelibrary.wiley.com/doi/epdf/10.1111/are.14051	2018-12-19	2019-03-20	2019-05-10	91	142	Aquaculture Research	51
6331	https://onlinelibrary.wiley.com/doi/epdf/10.1111/are.14063	2018-09-23	2019-03-10	2019-05-06	168	225	Aquaculture Research	57
6341	https://onlinelibrary.wiley.com/doi/epdf/10.1111/are.14067	2018-09-29	2019-03-30	2019-05-12	182	225	Aquaculture Research	43
6351	https://onlinelibrary.wiley.com/doi/epdf/10.1111/are.14072	2018-07-28	2019-03-18	2019-05-08	233	284	Aquaculture Research	51
6361	https://onlinelibrary.wiley.com/doi/epdf/10.1111/are.14073	2018-08-15	2019-03-04	2019-05-10	201	268	Aquaculture Research	67
6371	https://onlinelibrary.wiley.com/doi/epdf/10.1111/are.14079	2019-02-17	2019-04-05	2019-05-12	47	84	Aquaculture Research	37
6381	https://onlinelibrary.wiley.com/doi/epdf/10.1111/are.14082	2018-07-25	2019-04-04	2019-05-16	253	295	Aquaculture Research	42
6391	https://onlinelibrary.wiley.com/doi/epdf/10.1111/are.14088	2018-07-29	2019-04-08	2019-05-10	253	285	Aquaculture Research	32
6401	https://onlinelibrary.wiley.com/doi/epdf/10.1111/are.14089	2018-12-31	2019-04-08	2019-05-12	98	132	Aquaculture Research	34
6412	https://onlinelibrary.wiley.com/doi/epdf/10.1111/are.14090	2018-12-10	2019-04-07	2019-05-07	118	148	Aquaculture Research	30
6431	https://onlinelibrary.wiley.com/doi/epdf/10.1111/are.14095	2018-09-24	2019-04-13	2019-05-12	201	230	Aquaculture Research	29
6441	https://onlinelibrary.wiley.com/doi/epdf/10.1111/are.14096	2018-11-04	2019-04-13	2019-05-15	160	192	Aquaculture Research	32
6451	https://onlinelibrary.wiley.com/doi/epdf/10.1111/are.14097	2018-12-20	2019-04-13	2019-05-06	114	137	Aquaculture Research	23
6461	https://onlinelibrary.wiley.com/doi/epdf/10.1111/are.14098	2018-10-09	2019-04-07	2019-05-12	180	215	Aquaculture Research	35
6471	https://onlinelibrary.wiley.com/doi/epdf/10.1111/are.14100	2018-11-01	2019-04-09	2019-05-08	159	188	Aquaculture Research	29
6481	https://onlinelibrary.wiley.com/doi/epdf/10.1111/are.14101	2018-10-09	2019-04-13	2019-05-14	186	217	Aquaculture Research	31
6491	https://onlinelibrary.wiley.com/doi/epdf/10.1111/are.14102	2019-02-11	2019-04-18	2019-05-10	66	88	Aquaculture Research	22
6501	https://onlinelibrary.wiley.com/doi/epdf/10.1111/are.14103	2019-02-11	2019-04-22	2019-05-12	70	90	Aquaculture Research	20
6513	https://onlinelibrary.wiley.com/doi/epdf/10.1111/are.14104	2018-10-13	2019-04-22	2019-05-11	191	210	Aquaculture Research	19
6531	https://onlinelibrary.wiley.com/doi/epdf/10.1111/are.14106	2019-01-24	2019-04-22	2019-05-13	88	109	Aquaculture Research	21
6541	https://onlinelibrary.wiley.com/doi/epdf/10.1111/are.14107	2019-02-01	2019-04-23	2019-05-20	81	108	Aquaculture Research	27
6551	https://onlinelibrary.wiley.com/doi/epdf/10.1111/are.14108	2018-12-25	2019-04-26	2019-05-17	122	143	Aquaculture Research	21
6561	https://onlinelibrary.wiley.com/doi/epdf/10.1111/are.14110	2018-11-20	2019-04-29	2019-05-20	160	181	Aquaculture Research	21
6571	https://onlinelibrary.wiley.com/doi/epdf/10.1111/are.14114	2018-09-11	2019-05-03	2019-05-24	234	255	Aquaculture Research	21
6581	https://onlinelibrary.wiley.com/doi/epdf/10.1111/are.14684	2020-01-02	2020-04-30	2020-05-26	119	145	Aquaculture Research	26
6591	https://onlinelibrary.wiley.com/doi/epdf/10.1111/are.14643	2019-12-07	2020-03-27	2020-04-20	111	135	Aquaculture Research	24
6601	https://onlinelibrary.wiley.com/doi/epdf/10.1111/are.14644	2019-12-27	2020-03-29	2020-04-24	93	119	Aquaculture Research	26
6613	https://onlinelibrary.wiley.com/doi/epdf/10.1111/are.14646	2019-10-10	2020-03-23	2020-04-25	165	198	Aquaculture Research	33
6621	https://onlinelibrary.wiley.com/doi/epdf/10.1111/are.14647	2019-11-11	2020-03-29	2020-05-11	139	182	Aquaculture Research	43
6631	https://onlinelibrary.wiley.com/doi/epdf/10.1111/are.14648	2018-11-21	2020-03-30	2020-04-24	495	520	Aquaculture Research	25
6641	https://onlinelibrary.wiley.com/doi/epdf/10.1111/are.14650	2019-09-22	2020-03-30	2020-05-09	190	230	Aquaculture Research	40
6651	https://onlinelibrary.wiley.com/doi/epdf/10.1111/are.14651	2019-11-17	2020-03-30	2020-05-04	134	169	Aquaculture Research	35
6661	https://onlinelibrary.wiley.com/doi/epdf/10.1111/are.14652	2020-01-11	2020-03-29	2020-05-08	78	118	Aquaculture Research	40
6671	https://onlinelibrary.wiley.com/doi/epdf/10.1111/are.14653	2020-01-03	2020-03-31	2020-06-08	88	157	Aquaculture Research	69
6681	https://onlinelibrary.wiley.com/doi/epdf/10.1111/are.14654	2019-06-24	2020-04-04	2020-05-04	285	315	Aquaculture Research	30
6691	https://onlinelibrary.wiley.com/doi/epdf/10.1111/are.14655	2019-11-18	2020-03-24	2020-05-15	127	179	Aquaculture Research	52
6701	https://onlinelibrary.wiley.com/doi/epdf/10.1111/are.14656	2020-01-20	2020-04-04	2020-05-15	75	116	Aquaculture Research	41
6713	https://onlinelibrary.wiley.com/doi/epdf/10.1111/are.14657	2020-02-12	2020-04-04	2020-05-14	52	92	Aquaculture Research	40
6721	https://onlinelibrary.wiley.com/doi/epdf/10.1111/are.14658	2019-09-07	2020-04-04	2020-05-04	210	240	Aquaculture Research	30
6731	https://onlinelibrary.wiley.com/doi/epdf/10.1111/are.14659	2019-12-02	2020-04-02	2020-05-07	122	157	Aquaculture Research	35
6741	https://onlinelibrary.wiley.com/doi/epdf/10.1111/are.14660	2019-11-25	2020-04-04	2020-05-13	131	170	Aquaculture Research	39
6751	https://onlinelibrary.wiley.com/doi/epdf/10.1111/are.14662	2020-01-09	2020-04-06	2020-05-19	88	131	Aquaculture Research	43
6761	https://onlinelibrary.wiley.com/doi/epdf/10.1111/are.14663	2019-11-25	2020-04-06	2020-05-14	133	171	Aquaculture Research	38
6771	https://onlinelibrary.wiley.com/doi/epdf/10.1111/are.14664	2020-01-07	2020-04-12	2020-06-13	96	158	Aquaculture Research	62
6781	https://onlinelibrary.wiley.com/doi/epdf/10.1111/are.14665	2019-07-28	2020-04-11	2020-05-04	258	281	Aquaculture Research	23
6791	https://onlinelibrary.wiley.com/doi/epdf/10.1111/are.14666	2019-10-14	2020-04-11	2020-05-15	180	214	Aquaculture Research	34
6801	https://onlinelibrary.wiley.com/doi/epdf/10.1111/are.14668	2019-08-06	2020-04-16	2020-05-14	254	282	Aquaculture Research	28
6813	https://onlinelibrary.wiley.com/doi/epdf/10.1111/are.14670	2019-05-20	2020-04-14	2020-06-11	330	388	Aquaculture Research	58
6821	https://onlinelibrary.wiley.com/doi/epdf/10.1111/are.14671	2019-10-15	2020-04-17	2020-05-14	185	212	Aquaculture Research	27
6831	https://onlinelibrary.wiley.com/doi/epdf/10.1111/are.14672	2019-10-08	2020-04-19	2020-05-07	194	212	Aquaculture Research	18
6841	https://onlinelibrary.wiley.com/doi/epdf/10.1111/are.14673	2019-11-05	2020-04-18	2020-05-15	165	192	Aquaculture Research	27
6851	https://onlinelibrary.wiley.com/doi/epdf/10.1111/are.14674	2019-06-28	2020-04-04	2020-05-31	281	338	Aquaculture Research	57
6861	https://onlinelibrary.wiley.com/doi/epdf/10.1111/are.14675	2019-06-26	2020-04-18	2020-05-06	297	315	Aquaculture Research	18
6871	https://onlinelibrary.wiley.com/doi/epdf/10.1111/are.14676	2020-01-07	2020-04-21	2020-05-11	105	125	Aquaculture Research	20
6881	https://onlinelibrary.wiley.com/doi/epdf/10.1111/are.14677	2020-02-25	2020-04-21	2020-05-28	56	93	Aquaculture Research	37
6891	https://onlinelibrary.wiley.com/doi/epdf/10.1111/are.14678	2020-02-03	2020-04-22	2020-06-03	79	121	Aquaculture Research	42
6901	https://onlinelibrary.wiley.com/doi/epdf/10.1111/are.14679	2020-03-16	2020-04-26	2020-05-14	41	59	Aquaculture Research	18
6913	https://onlinelibrary.wiley.com/doi/epdf/10.1111/are.14680	2019-04-22	2020-04-25	2020-05-15	369	389	Aquaculture Research	20
6921	https://onlinelibrary.wiley.com/doi/epdf/10.1111/are.14681	2020-01-19	2020-04-24	2020-05-15	96	117	Aquaculture Research	21
6931	https://onlinelibrary.wiley.com/doi/epdf/10.1111/are.13750	2017-12-09	2018-05-25	2018-06-25	167	198	Aquaculture Research	31
6941	https://onlinelibrary.wiley.com/doi/epdf/10.1111/are.13754	2018-02-13	2018-05-27	2018-07-02	103	139	Aquaculture Research	36
6961	https://onlinelibrary.wiley.com/doi/epdf/10.1111/are.13757	2018-02-10	2018-05-30	2018-07-04	109	144	Aquaculture Research	35
6971	https://onlinelibrary.wiley.com/doi/epdf/10.1111/are.13758	2017-07-24	2018-05-30	2018-07-08	310	349	Aquaculture Research	39
6981	https://onlinelibrary.wiley.com/doi/epdf/10.1111/are.13759	2018-03-29	2018-05-26	2018-06-27	58	90	Aquaculture Research	32
7001	https://onlinelibrary.wiley.com/doi/epdf/10.1111/are.13762	2017-08-30	2018-05-26	2018-07-02	269	306	Aquaculture Research	37
7021	https://onlinelibrary.wiley.com/doi/epdf/10.1111/are.13764	2018-01-30	2018-05-26	2018-07-04	116	155	Aquaculture Research	39
7031	https://onlinelibrary.wiley.com/doi/epdf/10.1111/are.13765	2018-04-24	2018-06-04	2018-06-25	41	62	Aquaculture Research	21
7041	https://onlinelibrary.wiley.com/doi/epdf/10.1111/are.13766	2018-01-29	2018-06-09	2018-07-15	131	167	Aquaculture Research	36
7051	https://onlinelibrary.wiley.com/doi/epdf/10.1111/are.13767	2018-02-02	2018-06-10	2018-07-12	128	160	Aquaculture Research	32
7061	https://onlinelibrary.wiley.com/doi/epdf/10.1111/are.13768	2017-09-27	2018-06-09	2018-07-19	255	295	Aquaculture Research	40
7071	https://onlinelibrary.wiley.com/doi/epdf/10.1111/are.13770	2018-04-25	2018-06-13	2018-07-08	49	74	Aquaculture Research	25
7081	https://onlinelibrary.wiley.com/doi/epdf/10.1111/are.13771	2017-11-13	2018-06-12	2018-07-06	211	235	Aquaculture Research	24
7091	https://onlinelibrary.wiley.com/doi/epdf/10.1111/are.13772	2018-01-13	2018-06-12	2018-07-04	150	172	Aquaculture Research	22
7102	https://onlinelibrary.wiley.com/doi/epdf/10.1111/are.13773	2018-03-17	2018-06-13	2018-07-12	88	117	Aquaculture Research	29
7112	https://onlinelibrary.wiley.com/doi/epdf/10.1111/are.13774	2018-01-29	2018-06-12	2018-07-04	134	156	Aquaculture Research	22
7121	https://onlinelibrary.wiley.com/doi/epdf/10.1111/are.13775	2018-01-29	2018-06-12	2018-07-02	134	154	Aquaculture Research	20
7131	https://onlinelibrary.wiley.com/doi/epdf/10.1111/are.13776	2018-02-20	2018-06-12	2018-07-05	112	135	Aquaculture Research	23
7141	https://onlinelibrary.wiley.com/doi/epdf/10.1111/are.13777	2018-02-14	2018-06-15	2018-07-23	121	159	Aquaculture Research	38
7151	https://onlinelibrary.wiley.com/doi/epdf/10.1111/are.13778	2018-04-04	2018-06-16	2018-07-06	73	93	Aquaculture Research	20
7161	https://onlinelibrary.wiley.com/doi/epdf/10.1111/are.13779	2017-08-24	2018-06-15	2018-07-12	295	322	Aquaculture Research	27
7171	https://onlinelibrary.wiley.com/doi/epdf/10.1111/are.13780	2017-05-14	2018-06-18	2018-07-15	400	427	Aquaculture Research	27
7181	https://onlinelibrary.wiley.com/doi/epdf/10.1111/are.13781	2018-04-11	2018-06-16	2018-07-15	66	95	Aquaculture Research	29
7191	https://onlinelibrary.wiley.com/doi/epdf/10.1111/are.13783	2017-10-20	2018-05-31	2018-07-15	223	268	Aquaculture Research	45
7201	https://onlinelibrary.wiley.com/doi/epdf/10.1111/are.13784	2017-10-12	2018-06-21	2018-07-15	252	276	Aquaculture Research	24
7213	https://onlinelibrary.wiley.com/doi/epdf/10.1111/are.13785	2017-12-08	2018-06-21	2018-07-15	195	219	Aquaculture Research	24
7221	https://onlinelibrary.wiley.com/doi/epdf/10.1111/are.13789	2018-04-23	2018-06-24	2018-07-23	62	91	Aquaculture Research	29
7231	https://onlinelibrary.wiley.com/doi/epdf/10.1111/are.14091	2018-11-27	2019-04-07	2019-05-08	131	162	Aquaculture Research	31
7241	https://onlinelibrary.wiley.com/doi/epdf/10.1111/are.14109	2019-01-14	2019-04-29	2019-06-04	105	141	Aquaculture Research	36
7251	https://onlinelibrary.wiley.com/doi/epdf/10.1111/are.14112	2019-01-02	2019-05-03	2019-05-24	121	142	Aquaculture Research	21
7261	https://onlinelibrary.wiley.com/doi/epdf/10.1111/are.14113	2018-12-28	2019-05-03	2019-05-29	126	152	Aquaculture Research	26
7271	https://onlinelibrary.wiley.com/doi/epdf/10.1111/are.14115	2018-05-03	2019-05-03	2019-05-31	365	393	Aquaculture Research	28
7281	https://onlinelibrary.wiley.com/doi/epdf/10.1111/are.14116	2019-03-27	2019-05-07	2019-06-18	41	83	Aquaculture Research	42
7291	https://onlinelibrary.wiley.com/doi/epdf/10.1111/are.14117	2019-01-16	2019-05-03	2019-06-12	107	147	Aquaculture Research	40
7301	https://onlinelibrary.wiley.com/doi/epdf/10.1111/are.14118	2018-09-06	2019-05-10	2019-06-01	246	268	Aquaculture Research	22
7313	https://onlinelibrary.wiley.com/doi/epdf/10.1111/are.14119	2019-01-16	2019-05-10	2019-06-04	114	139	Aquaculture Research	25
7321	https://onlinelibrary.wiley.com/doi/epdf/10.1111/are.14120	2019-01-04	2019-05-10	2019-05-29	126	145	Aquaculture Research	19
7331	https://onlinelibrary.wiley.com/doi/epdf/10.1111/are.14193	2019-03-20	2019-05-11	2019-06-06	52	78	Aquaculture Research	26
7341	https://onlinelibrary.wiley.com/doi/epdf/10.1111/are.14194	2019-01-28	2019-05-14	2019-06-01	106	124	Aquaculture Research	18
7351	https://onlinelibrary.wiley.com/doi/epdf/10.1111/are.14195	2018-02-24	2019-05-14	2019-05-30	444	460	Aquaculture Research	16
7361	https://onlinelibrary.wiley.com/doi/epdf/10.1111/are.14196	2018-08-28	2019-05-14	2019-06-05	259	281	Aquaculture Research	22
7371	https://onlinelibrary.wiley.com/doi/epdf/10.1111/are.14197	2018-08-08	2019-05-14	2019-06-01	279	297	Aquaculture Research	18
7381	https://onlinelibrary.wiley.com/doi/epdf/10.1111/are.14198	2018-12-31	2019-05-15	2019-06-05	135	156	Aquaculture Research	21
7391	https://onlinelibrary.wiley.com/doi/epdf/10.1111/are.14199	2019-01-12	2019-05-17	2019-06-12	125	151	Aquaculture Research	26
7401	https://onlinelibrary.wiley.com/doi/epdf/10.1111/are.14200	2018-05-22	2019-05-16	2019-06-03	359	377	Aquaculture Research	18
7413	https://onlinelibrary.wiley.com/doi/epdf/10.1111/are.14201	2018-11-29	2019-05-16	2019-06-14	168	197	Aquaculture Research	29
7421	https://onlinelibrary.wiley.com/doi/epdf/10.1111/are.14202	2018-12-14	2019-05-17	2019-06-24	154	192	Aquaculture Research	38
7431	https://onlinelibrary.wiley.com/doi/epdf/10.1111/are.14204	2019-03-23	2019-05-15	2019-06-05	53	74	Aquaculture Research	21
7441	https://onlinelibrary.wiley.com/doi/epdf/10.1111/are.14205	2019-02-26	2019-05-19	2019-06-17	82	111	Aquaculture Research	29
7451	https://onlinelibrary.wiley.com/doi/epdf/10.1111/are.14206	2018-09-23	2019-05-16	2019-06-18	235	268	Aquaculture Research	33
7461	https://onlinelibrary.wiley.com/doi/epdf/10.1111/are.14208	2019-01-24	2019-05-17	2019-06-14	113	141	Aquaculture Research	28
7471	https://onlinelibrary.wiley.com/doi/epdf/10.1111/are.14211	2019-01-16	2019-05-26	2019-06-12	130	147	Aquaculture Research	17
7481	https://onlinelibrary.wiley.com/doi/epdf/10.1111/are.14212	2019-02-26	2019-05-25	2019-06-17	88	111	Aquaculture Research	23
7491	https://onlinelibrary.wiley.com/doi/epdf/10.1111/are.14213	2019-03-21	2019-05-27	2019-06-14	67	85	Aquaculture Research	18
7501	https://onlinelibrary.wiley.com/doi/epdf/10.1111/are.14214	2019-01-07	2019-05-26	2019-06-17	139	161	Aquaculture Research	22
7512	https://onlinelibrary.wiley.com/doi/epdf/10.1111/are.14215	2019-02-20	2019-05-25	2019-06-18	94	118	Aquaculture Research	24
7531	https://onlinelibrary.wiley.com/doi/epdf/10.1111/are.14217	2018-12-19	2019-05-25	2019-06-14	157	177	Aquaculture Research	20
7541	https://onlinelibrary.wiley.com/doi/epdf/10.1111/are.14218	2019-01-13	2019-05-25	2019-07-02	132	170	Aquaculture Research	38
7551	https://onlinelibrary.wiley.com/doi/epdf/10.1111/are.14220	2019-02-26	2019-05-30	2019-07-02	93	126	Aquaculture Research	33
7561	https://onlinelibrary.wiley.com/doi/epdf/10.1111/are.14221	2019-03-31	2019-05-30	2019-06-28	60	89	Aquaculture Research	29
7571	https://onlinelibrary.wiley.com/doi/epdf/10.1111/are.14222	2019-03-02	2019-06-02	2019-06-26	92	116	Aquaculture Research	24
7581	https://onlinelibrary.wiley.com/doi/epdf/10.1111/are.14223	2018-12-19	2019-06-03	2019-07-02	166	195	Aquaculture Research	29
7591	https://onlinelibrary.wiley.com/doi/epdf/10.1111/are.14225	2019-02-02	2019-06-04	2019-06-27	122	145	Aquaculture Research	23
7601	https://onlinelibrary.wiley.com/doi/epdf/10.1111/are.14226	2018-12-18	2019-06-03	2019-07-01	167	195	Aquaculture Research	28
7613	https://onlinelibrary.wiley.com/doi/epdf/10.1111/are.14227	2019-04-16	2019-06-04	2019-06-18	49	63	Aquaculture Research	14
7621	https://onlinelibrary.wiley.com/doi/epdf/10.1111/are.14251	2019-03-06	2019-06-22	2019-07-22	108	138	Aquaculture Research	30
7631	https://onlinelibrary.wiley.com/doi/epdf/10.1111/are.14682	2019-07-15	2020-04-22	2020-05-14	282	304	Aquaculture Research	22
7641	https://onlinelibrary.wiley.com/doi/epdf/10.1111/are.14683	2020-03-14	2020-04-27	2020-05-15	44	62	Aquaculture Research	18
7651	https://onlinelibrary.wiley.com/doi/epdf/10.1111/are.14685	2020-01-27	2020-05-03	2020-06-17	97	142	Aquaculture Research	45
7661	https://onlinelibrary.wiley.com/doi/epdf/10.1111/are.14686	2020-02-27	2020-05-03	2020-06-01	66	95	Aquaculture Research	29
7671	https://onlinelibrary.wiley.com/doi/epdf/10.1111/are.14689	2019-12-10	2020-05-03	2020-05-22	145	164	Aquaculture Research	19
7691	https://onlinelibrary.wiley.com/doi/epdf/10.1111/are.14691	2020-03-04	2020-05-06	2020-05-26	63	83	Aquaculture Research	20
7701	https://onlinelibrary.wiley.com/doi/epdf/10.1111/are.14692	2019-12-11	2020-05-05	2020-05-29	146	170	Aquaculture Research	24
7712	https://onlinelibrary.wiley.com/doi/epdf/10.1111/are.14693	2020-02-23	2020-05-03	2020-05-29	70	96	Aquaculture Research	26
7721	https://onlinelibrary.wiley.com/doi/epdf/10.1111/are.14694	2020-03-05	2020-05-09	2020-05-29	65	85	Aquaculture Research	20
7731	https://onlinelibrary.wiley.com/doi/epdf/10.1111/are.14695	2019-09-30	2020-05-11	2020-06-16	224	260	Aquaculture Research	36
7741	https://onlinelibrary.wiley.com/doi/epdf/10.1111/are.14697	2020-01-10	2020-05-11	2020-05-29	122	140	Aquaculture Research	18
7751	https://onlinelibrary.wiley.com/doi/epdf/10.1111/are.14710	2020-03-04	2020-05-12	2020-05-31	69	88	Aquaculture Research	19
7761	https://onlinelibrary.wiley.com/doi/epdf/10.1111/are.14711	2020-01-31	2020-05-12	2020-05-31	102	121	Aquaculture Research	19
7771	https://onlinelibrary.wiley.com/doi/epdf/10.1111/are.14712	2020-04-03	2020-05-11	2020-05-31	38	58	Aquaculture Research	20
7781	https://onlinelibrary.wiley.com/doi/epdf/10.1111/are.14713	2019-11-27	2020-05-12	2020-05-31	167	186	Aquaculture Research	19
7791	https://onlinelibrary.wiley.com/doi/epdf/10.1111/are.14714	2018-12-21	2020-05-11	2020-07-06	507	563	Aquaculture Research	56
7801	https://onlinelibrary.wiley.com/doi/epdf/10.1111/are.14715	2019-11-13	2020-05-11	2020-06-11	180	211	Aquaculture Research	31
7813	https://onlinelibrary.wiley.com/doi/epdf/10.1111/are.14716	2020-01-18	2020-05-12	2020-05-29	115	132	Aquaculture Research	17
7821	https://onlinelibrary.wiley.com/doi/epdf/10.1111/are.14717	2020-04-06	2020-05-14	2020-06-08	38	63	Aquaculture Research	25
7831	https://onlinelibrary.wiley.com/doi/epdf/10.1111/are.14718	2019-09-13	2020-05-14	2020-06-09	244	270	Aquaculture Research	26
7841	https://onlinelibrary.wiley.com/doi/epdf/10.1111/are.14719	2019-12-01	2020-05-11	2020-06-08	162	190	Aquaculture Research	28
7851	https://onlinelibrary.wiley.com/doi/epdf/10.1111/are.14720	2020-02-16	2020-05-14	2020-06-30	88	135	Aquaculture Research	47
7861	https://onlinelibrary.wiley.com/doi/epdf/10.1111/are.14721	2020-01-30	2020-05-17	2020-06-03	108	125	Aquaculture Research	17
7871	https://onlinelibrary.wiley.com/doi/epdf/10.1111/are.14722	2019-11-07	2020-05-17	2020-06-05	192	211	Aquaculture Research	19
7881	https://onlinelibrary.wiley.com/doi/epdf/10.1111/are.14723	2020-02-26	2020-05-19	2020-07-04	83	129	Aquaculture Research	46
7891	https://onlinelibrary.wiley.com/doi/epdf/10.1111/are.14725	2019-09-20	2020-05-11	2020-06-13	234	267	Aquaculture Research	33
7901	https://onlinelibrary.wiley.com/doi/epdf/10.1111/are.14726	2020-02-07	2020-05-17	2020-06-16	100	130	Aquaculture Research	30
7912	https://onlinelibrary.wiley.com/doi/epdf/10.1111/are.14727	2020-03-28	2020-05-20	2020-06-15	53	79	Aquaculture Research	26
7921	https://onlinelibrary.wiley.com/doi/epdf/10.1111/are.14687	2020-02-17	2020-04-23	2020-07-11	66	145	Aquaculture Research	79
7931	https://onlinelibrary.wiley.com/doi/epdf/10.1111/are.14724	2019-02-23	2020-05-11	2020-07-09	443	502	Aquaculture Research	59
7941	https://onlinelibrary.wiley.com/doi/epdf/10.1111/are.14728	2020-03-31	2020-05-12	2020-07-28	42	119	Aquaculture Research	77
7951	https://onlinelibrary.wiley.com/doi/epdf/10.1111/are.14729	2020-01-30	2020-05-21	2020-06-15	112	137	Aquaculture Research	25
7961	https://onlinelibrary.wiley.com/doi/epdf/10.1111/are.14730	2020-02-12	2020-05-21	2020-06-20	99	129	Aquaculture Research	30
7971	https://onlinelibrary.wiley.com/doi/epdf/10.1111/are.14731	2020-03-04	2020-05-20	2020-07-11	77	129	Aquaculture Research	52
7981	https://onlinelibrary.wiley.com/doi/epdf/10.1111/are.14732	2020-01-23	2020-05-20	2020-06-23	118	152	Aquaculture Research	34
7991	https://onlinelibrary.wiley.com/doi/epdf/10.1111/are.14733	2020-01-30	2020-05-22	2020-06-18	113	140	Aquaculture Research	27
8001	https://onlinelibrary.wiley.com/doi/epdf/10.1111/are.14734	2020-03-28	2020-05-22	2020-06-13	55	77	Aquaculture Research	22
8013	https://onlinelibrary.wiley.com/doi/epdf/10.1111/are.14735	2020-04-21	2020-05-23	2020-06-19	32	59	Aquaculture Research	27
8021	https://onlinelibrary.wiley.com/doi/epdf/10.1111/are.14737	2019-12-20	2020-05-24	2020-06-13	156	176	Aquaculture Research	20
8031	https://onlinelibrary.wiley.com/doi/epdf/10.1111/are.14738	2020-01-09	2020-05-20	2020-06-17	132	160	Aquaculture Research	28
8041	https://onlinelibrary.wiley.com/doi/epdf/10.1111/are.13786	2018-04-02	2018-06-26	2018-07-20	85	109	Aquaculture Research	24
8051	https://onlinelibrary.wiley.com/doi/epdf/10.1111/are.13788	2018-04-04	2018-06-25	2018-07-27	82	114	Aquaculture Research	32
8061	https://onlinelibrary.wiley.com/doi/epdf/10.1111/are.13790	2018-05-13	2018-07-07	2018-07-27	55	75	Aquaculture Research	20
8071	https://onlinelibrary.wiley.com/doi/epdf/10.1111/are.13791	2018-03-27	2018-07-07	2018-08-24	102	150	Aquaculture Research	48
8081	https://onlinelibrary.wiley.com/doi/epdf/10.1111/are.13792	2018-01-26	2018-07-07	2018-07-26	162	181	Aquaculture Research	19
8091	https://onlinelibrary.wiley.com/doi/epdf/10.1111/are.13793	2018-01-17	2018-07-07	2018-07-29	171	193	Aquaculture Research	22
8103	https://onlinelibrary.wiley.com/doi/epdf/10.1111/are.13794	2017-10-14	2018-07-07	2018-08-03	266	293	Aquaculture Research	27
8112	https://onlinelibrary.wiley.com/doi/epdf/10.1111/are.13795	2017-11-02	2018-07-09	2018-07-29	249	269	Aquaculture Research	20
8121	https://onlinelibrary.wiley.com/doi/epdf/10.1111/are.13798	2018-04-19	2018-07-12	2018-07-31	84	103	Aquaculture Research	19
8131	https://onlinelibrary.wiley.com/doi/epdf/10.1111/are.13799	2017-12-26	2018-07-14	2018-08-15	200	232	Aquaculture Research	32
8141	https://onlinelibrary.wiley.com/doi/epdf/10.1111/are.13800	2018-02-22	2018-07-15	2018-08-09	143	168	Aquaculture Research	25
8151	https://onlinelibrary.wiley.com/doi/epdf/10.1111/are.13801	2018-04-04	2018-07-14	2018-08-30	101	148	Aquaculture Research	47
8161	https://onlinelibrary.wiley.com/doi/epdf/10.1111/are.13802	2018-01-30	2018-07-09	2018-08-19	160	201	Aquaculture Research	41
8171	https://onlinelibrary.wiley.com/doi/epdf/10.1111/are.13803	2018-03-20	2018-07-15	2018-08-13	117	146	Aquaculture Research	29
8181	https://onlinelibrary.wiley.com/doi/epdf/10.1111/are.13804	2017-11-13	2018-07-17	2018-08-17	246	277	Aquaculture Research	31
8191	https://onlinelibrary.wiley.com/doi/epdf/10.1111/are.13805	2018-05-03	2018-07-17	2018-08-14	75	103	Aquaculture Research	28
8201	https://onlinelibrary.wiley.com/doi/epdf/10.1111/are.13806	2018-05-24	2018-07-22	2018-08-14	59	82	Aquaculture Research	23
8213	https://onlinelibrary.wiley.com/doi/epdf/10.1111/are.13807	2018-03-30	2018-07-20	2018-08-19	112	142	Aquaculture Research	30
8221	https://onlinelibrary.wiley.com/doi/epdf/10.1111/are.13808	2018-03-22	2018-07-23	2018-08-16	123	147	Aquaculture Research	24
8231	https://onlinelibrary.wiley.com/doi/epdf/10.1111/are.13810	2018-05-17	2018-07-14	2018-08-14	58	89	Aquaculture Research	31
8241	https://onlinelibrary.wiley.com/doi/epdf/10.1111/are.13812	2017-10-26	2018-07-26	2018-08-23	273	301	Aquaculture Research	28
8251	https://onlinelibrary.wiley.com/doi/epdf/10.1111/are.13813	2017-11-20	2018-07-26	2018-08-14	248	267	Aquaculture Research	19
8261	https://onlinelibrary.wiley.com/doi/epdf/10.1111/are.14035	2018-08-18	2018-12-16	2019-06-14	120	300	Aquaculture Research	180
8271	https://onlinelibrary.wiley.com/doi/epdf/10.1111/are.14228	2019-01-02	2019-06-05	2019-06-20	154	169	Aquaculture Research	15
8281	https://onlinelibrary.wiley.com/doi/epdf/10.1111/are.14229	2018-12-29	2019-06-03	2019-06-27	156	180	Aquaculture Research	24
8291	https://onlinelibrary.wiley.com/doi/epdf/10.1111/are.14230	2018-12-21	2019-06-05	2019-06-24	166	185	Aquaculture Research	19
8301	https://onlinelibrary.wiley.com/doi/epdf/10.1111/are.14231	2018-08-24	2019-06-06	2019-06-26	286	306	Aquaculture Research	20
8312	https://onlinelibrary.wiley.com/doi/epdf/10.1111/are.14232	2019-03-10	2019-06-06	2019-06-26	88	108	Aquaculture Research	20
8321	https://onlinelibrary.wiley.com/doi/epdf/10.1111/are.14233	2018-08-11	2019-06-06	2019-06-28	299	321	Aquaculture Research	22
8331	https://onlinelibrary.wiley.com/doi/epdf/10.1111/are.14235	2019-04-09	2019-06-07	2019-07-02	59	84	Aquaculture Research	25
8341	https://onlinelibrary.wiley.com/doi/epdf/10.1111/are.14236	2018-10-17	2019-06-08	2019-06-28	234	254	Aquaculture Research	20
8351	https://onlinelibrary.wiley.com/doi/epdf/10.1111/are.14238	2019-02-08	2019-06-08	2019-07-10	120	152	Aquaculture Research	32
8361	https://onlinelibrary.wiley.com/doi/epdf/10.1111/are.14239	2019-03-21	2019-06-13	2019-07-02	84	103	Aquaculture Research	19
8371	https://onlinelibrary.wiley.com/doi/epdf/10.1111/are.14240	2018-10-21	2019-06-13	2019-07-02	235	254	Aquaculture Research	19
8381	https://onlinelibrary.wiley.com/doi/epdf/10.1111/are.14241	2018-10-21	2019-06-13	2019-07-02	235	254	Aquaculture Research	19
8391	https://onlinelibrary.wiley.com/doi/epdf/10.1111/are.14242	2018-10-22	2019-06-13	2019-07-02	234	253	Aquaculture Research	19
8401	https://onlinelibrary.wiley.com/doi/epdf/10.1111/are.14244	2018-12-26	2019-06-15	2019-07-10	171	196	Aquaculture Research	25
8413	https://onlinelibrary.wiley.com/doi/epdf/10.1111/are.14245	2019-03-07	2019-06-19	2019-07-22	104	137	Aquaculture Research	33
8421	https://onlinelibrary.wiley.com/doi/epdf/10.1111/are.14246	2019-03-15	2019-06-20	2019-07-11	97	118	Aquaculture Research	21
8431	https://onlinelibrary.wiley.com/doi/epdf/10.1111/are.14247	2019-01-12	2019-06-20	2019-07-26	159	195	Aquaculture Research	36
8441	https://onlinelibrary.wiley.com/doi/epdf/10.1111/are.14248	2019-02-20	2019-06-20	2019-07-21	120	151	Aquaculture Research	31
8451	https://onlinelibrary.wiley.com/doi/epdf/10.1111/are.14249	2019-02-20	2019-06-17	2019-07-11	117	141	Aquaculture Research	24
8461	https://onlinelibrary.wiley.com/doi/epdf/10.1111/are.14250	2018-09-17	2019-06-22	2019-07-15	278	301	Aquaculture Research	23
8471	https://onlinelibrary.wiley.com/doi/epdf/10.1111/are.14252	2019-02-28	2019-06-25	2019-07-11	117	133	Aquaculture Research	16
8481	https://onlinelibrary.wiley.com/doi/epdf/10.1111/are.14253	2019-04-16	2019-06-25	2019-07-11	70	86	Aquaculture Research	16
8491	https://onlinelibrary.wiley.com/doi/epdf/10.1111/are.14256	2019-04-17	2019-06-20	2019-07-15	64	89	Aquaculture Research	25
8501	https://onlinelibrary.wiley.com/doi/epdf/10.1111/are.14257	2019-01-11	2019-06-29	2019-07-16	169	186	Aquaculture Research	17
8512	https://onlinelibrary.wiley.com/doi/epdf/10.1111/are.14259	2019-02-21	2019-06-29	2019-07-15	128	144	Aquaculture Research	16
8521	https://onlinelibrary.wiley.com/doi/epdf/10.1111/are.14260	2019-02-28	2019-06-29	2019-07-21	121	143	Aquaculture Research	22
8531	https://onlinelibrary.wiley.com/doi/epdf/10.1111/are.14261	2019-04-17	2019-06-29	2019-07-19	73	93	Aquaculture Research	20
8541	https://onlinelibrary.wiley.com/doi/epdf/10.1111/are.14262	2019-05-06	2019-07-02	2019-07-22	57	77	Aquaculture Research	20
8551	https://onlinelibrary.wiley.com/doi/epdf/10.1111/are.14264	2019-03-05	2019-07-03	2019-07-16	120	133	Aquaculture Research	13
8561	https://onlinelibrary.wiley.com/doi/epdf/10.1111/are.14266	2018-10-30	2019-07-08	2019-07-22	251	265	Aquaculture Research	14
8571	https://onlinelibrary.wiley.com/doi/epdf/10.1111/are.14696	2019-12-05	2020-05-11	2020-06-04	158	182	Aquaculture Research	24
8581	https://onlinelibrary.wiley.com/doi/epdf/10.1111/are.14736	2019-02-03	2020-05-18	2020-08-08	470	552	Aquaculture Research	82
8591	https://onlinelibrary.wiley.com/doi/epdf/10.1111/are.14739	2019-10-26	2020-05-24	2020-06-16	211	234	Aquaculture Research	23
8601	https://onlinelibrary.wiley.com/doi/epdf/10.1111/are.14741	2020-01-20	2020-05-27	2020-06-17	128	149	Aquaculture Research	21
8612	https://onlinelibrary.wiley.com/doi/epdf/10.1111/are.14742	2020-04-07	2020-05-26	2020-06-25	49	79	Aquaculture Research	30
8621	https://onlinelibrary.wiley.com/doi/epdf/10.1111/are.14743	2019-04-06	2020-05-27	2020-07-09	417	460	Aquaculture Research	43
8631	https://onlinelibrary.wiley.com/doi/epdf/10.1111/are.14744	2020-02-12	2020-05-28	2020-07-17	106	156	Aquaculture Research	50
8641	https://onlinelibrary.wiley.com/doi/epdf/10.1111/are.14745	2020-04-11	2020-05-28	2020-06-25	47	75	Aquaculture Research	28
8651	https://onlinelibrary.wiley.com/doi/epdf/10.1111/are.14746	2020-04-13	2020-05-29	2020-06-22	46	70	Aquaculture Research	24
8661	https://onlinelibrary.wiley.com/doi/epdf/10.1111/are.14747	2020-01-03	2020-05-30	2020-07-09	148	188	Aquaculture Research	40
8671	https://onlinelibrary.wiley.com/doi/epdf/10.1111/are.14748	2019-12-19	2020-05-27	2020-06-23	160	187	Aquaculture Research	27
8681	https://onlinelibrary.wiley.com/doi/epdf/10.1111/are.14749	2020-04-29	2020-06-01	2020-07-07	33	69	Aquaculture Research	36
8691	https://onlinelibrary.wiley.com/doi/epdf/10.1111/are.14750	2020-04-17	2020-06-02	2020-06-20	46	64	Aquaculture Research	18
8701	https://onlinelibrary.wiley.com/doi/epdf/10.1111/are.14752	2019-12-16	2020-06-03	2020-06-30	170	197	Aquaculture Research	27
8713	https://onlinelibrary.wiley.com/doi/epdf/10.1111/are.14753	2019-12-20	2020-06-04	2020-06-30	167	193	Aquaculture Research	26
8721	https://onlinelibrary.wiley.com/doi/epdf/10.1111/are.14754	2019-09-06	2020-06-07	2020-07-08	275	306	Aquaculture Research	31
8731	https://onlinelibrary.wiley.com/doi/epdf/10.1111/are.14755	2019-09-14	2020-06-07	2020-07-08	267	298	Aquaculture Research	31
8741	https://onlinelibrary.wiley.com/doi/epdf/10.1111/are.14756	2020-03-23	2020-06-09	2020-07-06	78	105	Aquaculture Research	27
8751	https://onlinelibrary.wiley.com/doi/epdf/10.1111/are.14757	2019-10-21	2020-06-09	2020-07-02	232	255	Aquaculture Research	23
8761	https://onlinelibrary.wiley.com/doi/epdf/10.1111/are.14758	2019-12-05	2020-06-09	2020-07-08	187	216	Aquaculture Research	29
8771	https://onlinelibrary.wiley.com/doi/epdf/10.1111/are.14759	2020-03-19	2020-06-09	2020-06-30	82	103	Aquaculture Research	21
8781	https://onlinelibrary.wiley.com/doi/epdf/10.1111/are.14760	2019-12-18	2020-06-09	2020-07-02	174	197	Aquaculture Research	23
8801	https://onlinelibrary.wiley.com/doi/epdf/10.1111/are.14762	2020-03-24	2020-06-11	2020-07-30	79	128	Aquaculture Research	49
8813	https://onlinelibrary.wiley.com/doi/epdf/10.1111/are.14763	2020-03-19	2020-05-29	2020-07-01	71	104	Aquaculture Research	33
8821	https://onlinelibrary.wiley.com/doi/epdf/10.1111/are.14764	2019-12-27	2020-06-11	2020-07-07	167	193	Aquaculture Research	26
8831	https://onlinelibrary.wiley.com/doi/epdf/10.1111/are.14766	2020-01-06	2020-06-11	2020-07-01	157	177	Aquaculture Research	20
8841	https://onlinelibrary.wiley.com/doi/epdf/10.1111/are.14767	2020-04-23	2020-06-11	2020-07-08	49	76	Aquaculture Research	27
8851	https://onlinelibrary.wiley.com/doi/epdf/10.1111/are.14768	2020-04-20	2020-06-13	2020-08-01	54	103	Aquaculture Research	49
8861	https://onlinelibrary.wiley.com/doi/epdf/10.1111/are.14769	2019-10-21	2020-06-15	2020-07-09	238	262	Aquaculture Research	24
8871	https://onlinelibrary.wiley.com/doi/epdf/10.1111/are.14770	2020-03-06	2020-06-16	2020-07-13	102	129	Aquaculture Research	27
8881	https://onlinelibrary.wiley.com/doi/epdf/10.1111/are.14772	2020-04-11	2020-06-18	2020-07-14	68	94	Aquaculture Research	26
8891	https://onlinelibrary.wiley.com/doi/epdf/10.1111/are.14774	2020-03-16	2020-06-06	2020-07-15	82	121	Aquaculture Research	39
8901	https://onlinelibrary.wiley.com/doi/epdf/10.1111/are.14775	2020-04-14	2020-06-18	2020-07-09	65	86	Aquaculture Research	21
8913	https://onlinelibrary.wiley.com/doi/epdf/10.1111/are.14778	2020-04-18	2020-06-15	2020-07-22	58	95	Aquaculture Research	37
8921	https://onlinelibrary.wiley.com/doi/epdf/10.1111/are.14779	2019-08-06	2020-06-25	2020-07-21	324	350	Aquaculture Research	26
8931	https://onlinelibrary.wiley.com/doi/epdf/10.1111/are.14780	2020-05-06	2020-06-27	2020-07-20	52	75	Aquaculture Research	23
8941	https://onlinelibrary.wiley.com/doi/epdf/10.1111/are.14868	2020-04-15	2020-08-18	2020-09-06	125	144	Aquaculture Research	19
8951	https://onlinelibrary.wiley.com/doi/epdf/10.1111/are.13809	2018-02-28	2018-07-14	2018-08-27	136	180	Aquaculture Research	44
8961	https://onlinelibrary.wiley.com/doi/epdf/10.1111/are.13811	2018-02-05	2018-07-26	2018-08-29	171	205	Aquaculture Research	34
8971	https://onlinelibrary.wiley.com/doi/epdf/10.1111/are.13814	2017-08-22	2018-07-26	2018-08-28	338	371	Aquaculture Research	33
8981	https://onlinelibrary.wiley.com/doi/epdf/10.1111/are.13816	2018-05-07	2018-07-28	2018-08-27	82	112	Aquaculture Research	30
8991	https://onlinelibrary.wiley.com/doi/epdf/10.1111/are.13817	2018-04-01	2018-07-15	2018-08-27	105	148	Aquaculture Research	43
9001	https://onlinelibrary.wiley.com/doi/epdf/10.1111/are.13818	2018-02-28	2018-07-26	2018-08-30	148	183	Aquaculture Research	35
9012	https://onlinelibrary.wiley.com/doi/epdf/10.1111/are.13819	2018-04-16	2018-07-30	2018-08-23	105	129	Aquaculture Research	24
9021	https://onlinelibrary.wiley.com/doi/epdf/10.1111/are.13820	2017-09-29	2018-07-30	2018-08-27	304	332	Aquaculture Research	28
9031	https://onlinelibrary.wiley.com/doi/epdf/10.1111/are.13822	2018-06-23	2018-08-05	2018-08-27	43	65	Aquaculture Research	22
9041	https://onlinelibrary.wiley.com/doi/epdf/10.1111/are.13823	2018-06-05	2018-08-04	2018-08-29	60	85	Aquaculture Research	25
9051	https://onlinelibrary.wiley.com/doi/epdf/10.1111/are.13824	2018-04-19	2018-08-11	2018-09-05	114	139	Aquaculture Research	25
9061	https://onlinelibrary.wiley.com/doi/epdf/10.1111/are.13825	2018-05-19	2018-08-11	2018-08-30	84	103	Aquaculture Research	19
9071	https://onlinelibrary.wiley.com/doi/epdf/10.1111/are.13826	2018-06-30	2018-08-11	2018-09-12	42	74	Aquaculture Research	32
9081	https://onlinelibrary.wiley.com/doi/epdf/10.1111/are.13827	2018-07-01	2018-08-09	2018-09-16	39	77	Aquaculture Research	38
9091	https://onlinelibrary.wiley.com/doi/epdf/10.1111/are.13828	2018-02-14	2018-08-05	2018-09-12	172	210	Aquaculture Research	38
9101	https://onlinelibrary.wiley.com/doi/epdf/10.1111/are.13829	2018-05-19	2018-08-05	2018-09-03	78	107	Aquaculture Research	29
9111	https://onlinelibrary.wiley.com/doi/epdf/10.1111/are.13830	2018-06-11	2018-08-05	2018-09-14	55	95	Aquaculture Research	40
9121	https://onlinelibrary.wiley.com/doi/epdf/10.1111/are.13831	2018-04-30	2018-08-14	2018-09-05	106	128	Aquaculture Research	22
9131	https://onlinelibrary.wiley.com/doi/epdf/10.1111/are.13832	2018-05-19	2018-08-18	2018-09-21	91	125	Aquaculture Research	34
9141	https://onlinelibrary.wiley.com/doi/epdf/10.1111/are.13833	2018-01-24	2018-08-21	2018-09-10	209	229	Aquaculture Research	20
9151	https://onlinelibrary.wiley.com/doi/epdf/10.1111/are.13834	2018-05-21	2018-08-09	2018-09-14	80	116	Aquaculture Research	36
9161	https://onlinelibrary.wiley.com/doi/epdf/10.1111/are.13836	2018-04-26	2018-08-19	2018-09-19	115	146	Aquaculture Research	31
9171	https://onlinelibrary.wiley.com/doi/epdf/10.1111/are.14243	2019-04-09	2019-06-09	2019-08-06	61	119	Aquaculture Research	58
918	https://onlinelibrary.wiley.com/doi/epdf/10.1111/are.14258	2019-01-19	2019-06-29	2019-07-29	161	191	Aquaculture Research	30
919	https://onlinelibrary.wiley.com/doi/epdf/10.1111/are.14265	2019-01-29	2019-07-09	2019-07-30	161	182	Aquaculture Research	21
920	https://onlinelibrary.wiley.com/doi/epdf/10.1111/are.14267	2018-12-18	2019-07-09	2019-07-30	203	224	Aquaculture Research	21
9211	https://onlinelibrary.wiley.com/doi/epdf/10.1111/are.14268	2018-11-16	2019-07-10	2019-07-30	236	256	Aquaculture Research	20
922	https://onlinelibrary.wiley.com/doi/epdf/10.1111/are.14269	2018-10-10	2019-07-12	2019-08-06	275	300	Aquaculture Research	25
923	https://onlinelibrary.wiley.com/doi/epdf/10.1111/are.14270	2018-04-19	2019-07-09	2019-08-06	446	474	Aquaculture Research	28
924	https://onlinelibrary.wiley.com/doi/epdf/10.1111/are.14271	2019-02-04	2019-07-13	2019-08-20	159	197	Aquaculture Research	38
925	https://onlinelibrary.wiley.com/doi/epdf/10.1111/are.14272	2019-03-29	2019-07-12	2019-07-28	105	121	Aquaculture Research	16
926	https://onlinelibrary.wiley.com/doi/epdf/10.1111/are.14273	2018-11-25	2019-07-12	2019-08-06	229	254	Aquaculture Research	25
927	https://onlinelibrary.wiley.com/doi/epdf/10.1111/are.14275	2019-02-13	2019-07-15	2019-08-04	152	172	Aquaculture Research	20
928	https://onlinelibrary.wiley.com/doi/epdf/10.1111/are.14276	2019-03-20	2019-07-12	2019-08-02	114	135	Aquaculture Research	21
929	https://onlinelibrary.wiley.com/doi/epdf/10.1111/are.14277	2018-12-27	2019-07-17	2019-08-01	202	217	Aquaculture Research	15
9311	https://onlinelibrary.wiley.com/doi/epdf/10.1111/are.14279	2019-03-27	2019-07-19	2019-08-09	114	135	Aquaculture Research	21
9321	https://onlinelibrary.wiley.com/doi/epdf/10.1111/are.14280	2019-02-22	2019-07-18	2019-08-08	146	167	Aquaculture Research	21
933	https://onlinelibrary.wiley.com/doi/epdf/10.1111/are.14281	2019-04-17	2019-07-15	2019-08-01	89	106	Aquaculture Research	17
934	https://onlinelibrary.wiley.com/doi/epdf/10.1111/are.14284	2019-01-18	2019-07-20	2019-08-11	183	205	Aquaculture Research	22
935	https://onlinelibrary.wiley.com/doi/epdf/10.1111/are.14285	2019-06-06	2019-07-19	2019-08-11	43	66	Aquaculture Research	23
936	https://onlinelibrary.wiley.com/doi/epdf/10.1111/are.14286	2018-10-17	2019-07-17	2019-08-09	273	296	Aquaculture Research	23
937	https://onlinelibrary.wiley.com/doi/epdf/10.1111/are.14287	2019-04-16	2019-07-21	2019-08-08	96	114	Aquaculture Research	18
938	https://onlinelibrary.wiley.com/doi/epdf/10.1111/are.14288	2019-04-10	2019-07-23	2019-08-13	104	125	Aquaculture Research	21
939	https://onlinelibrary.wiley.com/doi/epdf/10.1111/are.14290	2019-03-21	2019-07-24	2019-08-13	125	145	Aquaculture Research	20
940	https://onlinelibrary.wiley.com/doi/epdf/10.1111/are.14291	2019-01-21	2019-07-26	2019-08-19	186	210	Aquaculture Research	24
9411	https://onlinelibrary.wiley.com/doi/epdf/10.1111/are.14292	2019-04-09	2019-07-26	2019-08-13	108	126	Aquaculture Research	18
9421	https://onlinelibrary.wiley.com/doi/epdf/10.1111/are.14293	2018-10-05	2019-07-26	2019-08-13	294	312	Aquaculture Research	18
943	https://onlinelibrary.wiley.com/doi/epdf/10.1111/are.14294	2019-04-05	2019-07-25	2019-08-13	111	130	Aquaculture Research	19
944	https://onlinelibrary.wiley.com/doi/epdf/10.1111/are.14295	2018-12-10	2019-07-23	2019-08-25	225	258	Aquaculture Research	33
945	https://onlinelibrary.wiley.com/doi/epdf/10.1111/are.14296	2019-02-06	2019-07-27	2019-08-19	171	194	Aquaculture Research	23
946	https://onlinelibrary.wiley.com/doi/epdf/10.1111/are.14297	2019-05-03	2019-07-27	2019-08-19	85	108	Aquaculture Research	23
947	https://onlinelibrary.wiley.com/doi/epdf/10.1111/are.14298	2019-06-05	2019-07-28	2019-08-25	53	81	Aquaculture Research	28
948	https://onlinelibrary.wiley.com/doi/epdf/10.1111/are.14299	2019-05-02	2019-07-29	2019-08-13	88	103	Aquaculture Research	15
949	https://onlinelibrary.wiley.com/doi/epdf/10.1111/are.14300	2019-05-13	2019-07-29	2019-08-13	77	92	Aquaculture Research	15
950	https://onlinelibrary.wiley.com/doi/epdf/10.1111/are.14302	2019-05-22	2019-07-31	2019-08-25	70	95	Aquaculture Research	25
9511	https://onlinelibrary.wiley.com/doi/epdf/10.1111/are.14303	2019-04-02	2019-07-17	2019-08-25	106	145	Aquaculture Research	39
9521	https://onlinelibrary.wiley.com/doi/epdf/10.1111/are.14304	2019-05-12	2019-08-03	2019-08-25	83	105	Aquaculture Research	22
953	https://onlinelibrary.wiley.com/doi/epdf/10.1111/are.14305	2019-04-10	2019-08-04	2019-08-28	116	140	Aquaculture Research	24
954	https://onlinelibrary.wiley.com/doi/epdf/10.1111/are.14781	2020-04-29	2020-06-28	2020-07-15	60	77	Aquaculture Research	17
955	https://onlinelibrary.wiley.com/doi/epdf/10.1111/are.14782	2020-01-21	2020-06-29	2020-07-24	160	185	Aquaculture Research	25
956	https://onlinelibrary.wiley.com/doi/epdf/10.1111/are.14784	2020-04-11	2020-07-01	2020-07-20	81	100	Aquaculture Research	19
957	https://onlinelibrary.wiley.com/doi/epdf/10.1111/are.14786	2020-03-29	2020-06-28	2020-08-02	91	126	Aquaculture Research	35
958	https://onlinelibrary.wiley.com/doi/epdf/10.1111/are.14788	2020-05-08	2020-07-08	2020-08-08	61	92	Aquaculture Research	31
959	https://onlinelibrary.wiley.com/doi/epdf/10.1111/are.14789	2020-01-05	2020-07-08	2020-08-02	185	210	Aquaculture Research	25
960	https://onlinelibrary.wiley.com/doi/epdf/10.1111/are.14791	2020-03-25	2020-07-04	2020-08-01	101	129	Aquaculture Research	28
9611	https://onlinelibrary.wiley.com/doi/epdf/10.1111/are.14792	2020-05-11	2020-07-10	2020-08-02	60	83	Aquaculture Research	23
962	https://onlinelibrary.wiley.com/doi/epdf/10.1111/are.14793	2020-05-26	2020-07-12	2020-08-02	47	68	Aquaculture Research	21
963	https://onlinelibrary.wiley.com/doi/epdf/10.1111/are.14794	2019-12-28	2020-07-12	2020-07-30	197	215	Aquaculture Research	18
964	https://onlinelibrary.wiley.com/doi/epdf/10.1111/are.14795	2020-01-24	2020-07-12	2020-08-06	170	195	Aquaculture Research	25
965	https://onlinelibrary.wiley.com/doi/epdf/10.1111/are.14797	2020-05-12	2020-07-12	2020-08-02	61	82	Aquaculture Research	21
966	https://onlinelibrary.wiley.com/doi/epdf/10.1111/are.14798	2020-05-18	2020-07-13	2020-08-02	56	76	Aquaculture Research	20
967	https://onlinelibrary.wiley.com/doi/epdf/10.1111/are.14799	2020-04-02	2020-07-15	2020-09-03	104	154	Aquaculture Research	50
968	https://onlinelibrary.wiley.com/doi/epdf/10.1111/are.14800	2020-03-22	2020-07-15	2020-08-08	115	139	Aquaculture Research	24
969	https://onlinelibrary.wiley.com/doi/epdf/10.1111/are.14802	2019-11-08	2020-07-16	2020-08-06	251	272	Aquaculture Research	21
970	https://onlinelibrary.wiley.com/doi/epdf/10.1111/are.14803	2019-09-10	2020-07-16	2020-08-12	310	337	Aquaculture Research	27
9711	https://onlinelibrary.wiley.com/doi/epdf/10.1111/are.14804	2020-05-06	2020-07-16	2020-08-06	71	92	Aquaculture Research	21
9721	https://onlinelibrary.wiley.com/doi/epdf/10.1111/are.14805	2020-03-16	2020-07-19	2020-08-08	125	145	Aquaculture Research	20
973	https://onlinelibrary.wiley.com/doi/epdf/10.1111/are.14806	2020-01-22	2020-07-17	2020-08-04	177	195	Aquaculture Research	18
974	https://onlinelibrary.wiley.com/doi/epdf/10.1111/are.14807	2019-10-12	2020-07-11	2020-08-12	273	305	Aquaculture Research	32
975	https://onlinelibrary.wiley.com/doi/epdf/10.1111/are.14808	2020-05-03	2020-07-19	2020-08-05	77	94	Aquaculture Research	17
976	https://onlinelibrary.wiley.com/doi/epdf/10.1111/are.14810	2020-02-26	2020-07-21	2020-08-09	146	165	Aquaculture Research	19
977	https://onlinelibrary.wiley.com/doi/epdf/10.1111/are.14811	2020-02-05	2020-07-21	2020-08-08	167	185	Aquaculture Research	18
978	https://onlinelibrary.wiley.com/doi/epdf/10.1111/are.14812	2019-04-27	2020-07-21	2020-08-08	451	469	Aquaculture Research	18
979	https://onlinelibrary.wiley.com/doi/epdf/10.1111/are.14813	2020-02-12	2020-07-21	2020-08-09	160	179	Aquaculture Research	19
980	https://onlinelibrary.wiley.com/doi/epdf/10.1111/are.14814	2019-09-30	2020-07-24	2020-08-30	298	335	Aquaculture Research	37
9811	https://onlinelibrary.wiley.com/doi/epdf/10.1111/are.14815	2020-05-30	2020-07-20	2020-08-13	51	75	Aquaculture Research	24
9821	https://onlinelibrary.wiley.com/doi/epdf/10.1111/are.14816	2020-03-31	2020-07-25	2020-08-25	116	147	Aquaculture Research	31
983	https://onlinelibrary.wiley.com/doi/epdf/10.1111/are.14819	2020-02-26	2020-07-28	2020-08-25	153	181	Aquaculture Research	28
984	https://onlinelibrary.wiley.com/doi/epdf/10.1111/are.14820	2020-05-26	2020-07-29	2020-08-14	64	80	Aquaculture Research	16
985	https://onlinelibrary.wiley.com/doi/epdf/10.1111/are.14821	2020-05-12	2020-07-29	2020-08-17	78	97	Aquaculture Research	19
986	https://onlinelibrary.wiley.com/doi/epdf/10.1111/are.14822	2020-06-10	2020-07-28	2020-08-17	48	68	Aquaculture Research	20
987	https://onlinelibrary.wiley.com/doi/epdf/10.1111/are.14823	2020-04-27	2020-07-29	2020-08-17	93	112	Aquaculture Research	19
988	https://onlinelibrary.wiley.com/doi/epdf/10.1111/are.14825	2020-04-24	2020-07-27	2020-08-17	94	115	Aquaculture Research	21
989	https://onlinelibrary.wiley.com/doi/epdf/10.1111/are.14826	2020-05-13	2020-07-24	2020-08-25	72	104	Aquaculture Research	32
990	https://onlinelibrary.wiley.com/doi/epdf/10.1111/are.13837	2018-04-18	2018-08-27	2018-09-24	131	159	Aquaculture Research	28
9911	https://onlinelibrary.wiley.com/doi/epdf/10.1111/are.13838	2018-06-28	2018-09-04	2018-09-24	68	88	Aquaculture Research	20
9921	https://onlinelibrary.wiley.com/doi/epdf/10.1111/are.13839	2018-06-04	2018-09-01	2018-09-26	89	114	Aquaculture Research	25
993	https://onlinelibrary.wiley.com/doi/epdf/10.1111/are.13840	2018-01-20	2018-09-01	2018-09-27	224	250	Aquaculture Research	26
994	https://onlinelibrary.wiley.com/doi/epdf/10.1111/are.13841	2018-04-16	2018-09-01	2018-10-05	138	172	Aquaculture Research	34
995	https://onlinelibrary.wiley.com/doi/epdf/10.1111/are.13842	2018-06-27	2018-09-01	2018-09-27	66	92	Aquaculture Research	26
996	https://onlinelibrary.wiley.com/doi/epdf/10.1111/are.13843	2018-07-02	2018-08-09	2018-09-24	38	84	Aquaculture Research	46
997	https://onlinelibrary.wiley.com/doi/epdf/10.1111/are.13844	2018-06-15	2018-07-24	2018-09-28	39	105	Aquaculture Research	66
998	https://onlinelibrary.wiley.com/doi/epdf/10.1111/are.13845	2018-05-02	2018-07-26	2018-10-12	85	163	Aquaculture Research	78
999	https://onlinelibrary.wiley.com/doi/epdf/10.1111/are.13846	2018-06-09	2018-09-08	2018-10-07	91	120	Aquaculture Research	29
1000	https://onlinelibrary.wiley.com/doi/epdf/10.1111/are.13847	2018-05-25	2018-09-08	2018-10-19	106	147	Aquaculture Research	41
10011	https://onlinelibrary.wiley.com/doi/epdf/10.1111/are.13848	2018-06-15	2018-09-09	2018-10-09	86	116	Aquaculture Research	30
1002	https://onlinelibrary.wiley.com/doi/epdf/10.1111/are.13849	2018-03-20	2018-09-13	2018-10-09	177	203	Aquaculture Research	26
1003	https://onlinelibrary.wiley.com/doi/epdf/10.1111/are.13850	2018-06-04	2018-09-02	2018-10-12	90	130	Aquaculture Research	40
1004	https://onlinelibrary.wiley.com/doi/epdf/10.1111/are.13851	2018-01-12	2018-09-02	2018-10-22	233	283	Aquaculture Research	50
1005	https://onlinelibrary.wiley.com/doi/epdf/10.1111/are.13852	2018-04-22	2018-09-09	2018-10-07	140	168	Aquaculture Research	28
1006	https://onlinelibrary.wiley.com/doi/epdf/10.1111/are.13854	2018-07-31	2018-09-16	2018-10-18	47	79	Aquaculture Research	32
1007	https://onlinelibrary.wiley.com/doi/epdf/10.1111/are.13855	2018-05-28	2018-09-01	2018-10-18	96	143	Aquaculture Research	47
1008	https://onlinelibrary.wiley.com/doi/epdf/10.1111/are.13856	2018-06-18	2018-09-16	2018-10-14	90	118	Aquaculture Research	28
1009	https://onlinelibrary.wiley.com/doi/epdf/10.1111/are.13858	2018-05-07	2018-09-15	2018-10-22	131	168	Aquaculture Research	37
10101	https://onlinelibrary.wiley.com/doi/epdf/10.1111/are.13860	2018-05-15	2018-09-01	2018-10-22	109	160	Aquaculture Research	51
10111	https://onlinelibrary.wiley.com/doi/epdf/10.1111/are.13861	2018-05-05	2018-09-13	2018-10-22	131	170	Aquaculture Research	39
1012	https://onlinelibrary.wiley.com/doi/epdf/10.1111/are.13875	2018-04-02	2018-10-03	2018-10-23	184	204	Aquaculture Research	20
1013	https://onlinelibrary.wiley.com/doi/epdf/10.1111/are.14282	2019-02-18	2019-07-18	2019-08-02	150	165	Aquaculture Research	15
1014	https://onlinelibrary.wiley.com/doi/epdf/10.1111/are.14283	2019-06-11	2019-07-20	2019-08-11	39	61	Aquaculture Research	22
1015	https://onlinelibrary.wiley.com/doi/epdf/10.1111/are.14307	2019-06-13	2019-08-05	2019-08-20	53	68	Aquaculture Research	15
1016	https://onlinelibrary.wiley.com/doi/epdf/10.1111/are.14308	2018-10-03	2019-07-23	2019-08-29	293	330	Aquaculture Research	37
1017	https://onlinelibrary.wiley.com/doi/epdf/10.1111/are.14310	2019-04-02	2019-08-10	2019-09-09	130	160	Aquaculture Research	30
1018	https://onlinelibrary.wiley.com/doi/epdf/10.1111/are.14311	2018-08-04	2019-08-03	2019-08-30	364	391	Aquaculture Research	27
1019	https://onlinelibrary.wiley.com/doi/epdf/10.1111/are.14312	2019-03-19	2019-08-10	2019-08-31	144	165	Aquaculture Research	21
1020	https://onlinelibrary.wiley.com/doi/epdf/10.1111/are.14313	2019-03-03	2019-08-12	2019-09-06	162	187	Aquaculture Research	25
10211	https://onlinelibrary.wiley.com/doi/epdf/10.1111/are.14314	2019-03-29	2019-08-10	2019-09-05	134	160	Aquaculture Research	26
1022	https://onlinelibrary.wiley.com/doi/epdf/10.1111/are.14315	2019-04-03	2019-08-14	2019-10-04	133	184	Aquaculture Research	51
1023	https://onlinelibrary.wiley.com/doi/epdf/10.1111/are.14317	2019-03-11	2019-08-10	2019-08-31	152	173	Aquaculture Research	21
1024	https://onlinelibrary.wiley.com/doi/epdf/10.1111/are.14318	2018-11-21	2019-08-16	2019-09-11	268	294	Aquaculture Research	26
1025	https://onlinelibrary.wiley.com/doi/epdf/10.1111/are.14319	2019-01-24	2019-08-21	2019-08-30	209	218	Aquaculture Research	9
1026	https://onlinelibrary.wiley.com/doi/epdf/10.1111/are.14320	2019-03-02	2019-08-17	2019-09-09	168	191	Aquaculture Research	23
1027	https://onlinelibrary.wiley.com/doi/epdf/10.1111/are.14322	2019-04-19	2019-08-25	2019-09-06	128	140	Aquaculture Research	12
1028	https://onlinelibrary.wiley.com/doi/epdf/10.1111/are.14323	2019-05-21	2019-08-26	2019-10-04	97	136	Aquaculture Research	39
1029	https://onlinelibrary.wiley.com/doi/epdf/10.1111/are.14325	2019-02-19	2019-08-26	2019-09-18	188	211	Aquaculture Research	23
1030	https://onlinelibrary.wiley.com/doi/epdf/10.1111/are.14326	2019-05-13	2019-08-28	2019-09-20	107	130	Aquaculture Research	23
10311	https://onlinelibrary.wiley.com/doi/epdf/10.1111/are.14327	2018-05-30	2019-07-17	2019-09-24	413	482	Aquaculture Research	69
10321	https://onlinelibrary.wiley.com/doi/epdf/10.1111/are.14329	2019-05-22	2019-09-03	2019-09-18	104	119	Aquaculture Research	15
1033	https://onlinelibrary.wiley.com/doi/epdf/10.1111/are.14330	2019-03-24	2019-09-02	2019-09-25	162	185	Aquaculture Research	23
1034	https://onlinelibrary.wiley.com/doi/epdf/10.1111/are.14331	2019-03-02	2019-09-06	2019-09-19	188	201	Aquaculture Research	13
1035	https://onlinelibrary.wiley.com/doi/epdf/10.1111/are.14332	2019-07-17	2019-09-08	2019-09-24	53	69	Aquaculture Research	16
1036	https://onlinelibrary.wiley.com/doi/epdf/10.1111/are.14333	2019-04-04	2019-09-08	2019-09-23	157	172	Aquaculture Research	15
1037	https://onlinelibrary.wiley.com/doi/epdf/10.1111/are.14336	2019-03-05	2019-09-09	2019-09-21	188	200	Aquaculture Research	12
1038	https://onlinelibrary.wiley.com/doi/epdf/10.1111/are.14337	2019-07-16	2019-09-09	2019-09-23	55	69	Aquaculture Research	14
1039	https://onlinelibrary.wiley.com/doi/epdf/10.1111/are.14338	2019-03-07	2019-09-10	2019-10-01	187	208	Aquaculture Research	21
1040	https://onlinelibrary.wiley.com/doi/epdf/10.1111/are.14339	2019-06-18	2019-09-10	2019-09-28	84	102	Aquaculture Research	18
10411	https://onlinelibrary.wiley.com/doi/epdf/10.1111/are.14340	2019-06-26	2019-09-11	2019-09-26	77	92	Aquaculture Research	15
1042	https://onlinelibrary.wiley.com/doi/epdf/10.1111/are.14341	2019-05-30	2019-09-13	2019-09-27	106	120	Aquaculture Research	14
1043	https://onlinelibrary.wiley.com/doi/epdf/10.1111/are.14342	2019-06-18	2019-09-15	2019-10-01	89	105	Aquaculture Research	16
1044	https://onlinelibrary.wiley.com/doi/epdf/10.1111/are.14343	2019-03-03	2019-09-15	2019-10-14	196	225	Aquaculture Research	29
1045	https://onlinelibrary.wiley.com/doi/epdf/10.1111/are.14344	2019-04-24	2019-09-14	2019-09-30	143	159	Aquaculture Research	16
1046	https://onlinelibrary.wiley.com/doi/epdf/10.1111/are.14771	2019-12-19	2020-06-17	2020-09-10	181	266	Aquaculture Research	85
1047	https://onlinelibrary.wiley.com/doi/epdf/10.1111/are.14777	2019-12-23	2020-06-15	2020-09-27	175	279	Aquaculture Research	104
1048	https://onlinelibrary.wiley.com/doi/epdf/10.1111/are.14801	2020-03-24	2020-07-15	2020-09-28	113	188	Aquaculture Research	75
1049	https://onlinelibrary.wiley.com/doi/epdf/10.1111/are.14817	2020-04-16	2020-07-21	2020-10-02	96	169	Aquaculture Research	73
1050	https://onlinelibrary.wiley.com/doi/epdf/10.1111/are.14824	2019-11-12	2020-07-23	2020-09-26	254	319	Aquaculture Research	65
10511	https://onlinelibrary.wiley.com/doi/epdf/10.1111/are.14827	2019-11-06	2020-07-21	2020-09-22	258	321	Aquaculture Research	63
10521	https://onlinelibrary.wiley.com/doi/epdf/10.1111/are.14829	2020-03-27	2020-07-28	2020-08-14	123	140	Aquaculture Research	17
1053	https://onlinelibrary.wiley.com/doi/epdf/10.1111/are.14830	2020-05-26	2020-07-29	2020-08-19	64	85	Aquaculture Research	21
1054	https://onlinelibrary.wiley.com/doi/epdf/10.1111/are.14831	2020-02-26	2020-08-01	2020-08-17	157	173	Aquaculture Research	16
1055	https://onlinelibrary.wiley.com/doi/epdf/10.1111/are.14832	2020-01-15	2020-08-03	2020-09-01	201	230	Aquaculture Research	29
1056	https://onlinelibrary.wiley.com/doi/epdf/10.1111/are.14833	2019-12-26	2020-07-31	2020-08-27	218	245	Aquaculture Research	27
1057	https://onlinelibrary.wiley.com/doi/epdf/10.1111/are.14834	2020-05-23	2020-07-31	2020-08-20	69	89	Aquaculture Research	20
1058	https://onlinelibrary.wiley.com/doi/epdf/10.1111/are.14835	2020-05-21	2020-08-02	2020-08-26	73	97	Aquaculture Research	24
1059	https://onlinelibrary.wiley.com/doi/epdf/10.1111/are.14836	2020-02-19	2020-08-03	2020-08-26	166	189	Aquaculture Research	23
1060	https://onlinelibrary.wiley.com/doi/epdf/10.1111/are.14839	2020-04-23	2020-08-04	2020-08-30	103	129	Aquaculture Research	26
10611	https://onlinelibrary.wiley.com/doi/epdf/10.1111/are.14841	2019-12-29	2020-08-03	2020-09-15	218	261	Aquaculture Research	43
1062	https://onlinelibrary.wiley.com/doi/epdf/10.1111/are.14842	2019-11-22	2020-08-03	2020-09-21	255	304	Aquaculture Research	49
1063	https://onlinelibrary.wiley.com/doi/epdf/10.1111/are.14843	2019-11-04	2020-07-31	2020-08-23	270	293	Aquaculture Research	23
1064	https://onlinelibrary.wiley.com/doi/epdf/10.1111/are.14844	2019-08-28	2020-08-03	2020-09-09	341	378	Aquaculture Research	37
1065	https://onlinelibrary.wiley.com/doi/epdf/10.1111/are.14845	2020-04-29	2020-08-05	2020-08-31	98	124	Aquaculture Research	26
1066	https://onlinelibrary.wiley.com/doi/epdf/10.1111/are.14846	2020-03-26	2020-08-05	2020-09-01	132	159	Aquaculture Research	27
1067	https://onlinelibrary.wiley.com/doi/epdf/10.1111/are.14847	2020-02-28	2020-08-05	2020-08-26	159	180	Aquaculture Research	21
1068	https://onlinelibrary.wiley.com/doi/epdf/10.1111/are.14848	2020-05-15	2020-08-05	2020-08-29	82	106	Aquaculture Research	24
1069	https://onlinelibrary.wiley.com/doi/epdf/10.1111/are.14849	2020-03-26	2020-08-09	2020-09-02	136	160	Aquaculture Research	24
1070	https://onlinelibrary.wiley.com/doi/epdf/10.1111/are.14850	2020-03-20	2020-08-09	2020-08-28	142	161	Aquaculture Research	19
10711	https://onlinelibrary.wiley.com/doi/epdf/10.1111/are.14851	2020-04-23	2020-08-05	2020-08-30	104	129	Aquaculture Research	25
1072	https://onlinelibrary.wiley.com/doi/epdf/10.1111/are.14852	2020-06-21	2020-08-11	2020-09-01	51	72	Aquaculture Research	21
1073	https://onlinelibrary.wiley.com/doi/epdf/10.1111/are.14853	2020-07-01	2020-08-07	2020-09-03	37	64	Aquaculture Research	27
1074	https://onlinelibrary.wiley.com/doi/epdf/10.1111/are.14854	2020-06-04	2020-08-09	2020-09-01	66	89	Aquaculture Research	23
1075	https://onlinelibrary.wiley.com/doi/epdf/10.1111/are.14855	2020-01-23	2020-08-10	2020-09-15	200	236	Aquaculture Research	36
1076	https://onlinelibrary.wiley.com/doi/epdf/10.1111/are.14856	2020-04-04	2020-08-11	2020-09-03	129	152	Aquaculture Research	23
1077	https://onlinelibrary.wiley.com/doi/epdf/10.1111/are.14857	2019-12-11	2020-08-10	2020-08-31	243	264	Aquaculture Research	21
1078	https://onlinelibrary.wiley.com/doi/epdf/10.1111/are.14859	2019-11-07	2020-08-05	2020-09-08	272	306	Aquaculture Research	34
1079	https://onlinelibrary.wiley.com/doi/epdf/10.1111/are.14860	2020-05-18	2020-07-29	2020-09-09	72	114	Aquaculture Research	42
1080	https://onlinelibrary.wiley.com/doi/epdf/10.1111/are.14862	2020-05-11	2020-08-14	2020-09-06	95	118	Aquaculture Research	23
10821	https://onlinelibrary.wiley.com/doi/epdf/10.1111/are.14864	2019-11-26	2020-08-15	2020-09-04	263	283	Aquaculture Research	20
1104	https://www.sciencedirect.com/science/article/pii/S0166445X17303144	2017-08-02	2017-10-29	2017-10-31	88	90	Aquatic Toxicology	2
2104	https://www.sciencedirect.com/science/article/pii/S0166445X17302977	2017-09-08	2017-10-16	2017-10-28	38	50	Aquatic Toxicology	12
3104	https://www.sciencedirect.com/science/article/pii/S0166445X17303132	2017-07-27	2017-10-27	2017-11-01	92	97	Aquatic Toxicology	5
4104	https://www.sciencedirect.com/science/article/pii/S0166445X17303041	2017-01-15	2017-10-24	2017-10-28	282	286	Aquatic Toxicology	4
5103	https://www.sciencedirect.com/science/article/pii/S0166445X1730317X	2017-07-18	2017-11-01	2017-11-10	106	115	Aquatic Toxicology	9
7103	https://www.sciencedirect.com/science/article/pii/S0166445X1730320X	2017-06-23	2017-11-09	2017-11-11	139	141	Aquatic Toxicology	2
8104	https://www.sciencedirect.com/science/article/pii/S0166445X17303193	2017-09-11	2017-11-09	2017-11-10	59	60	Aquatic Toxicology	1
9102	https://www.sciencedirect.com/science/article/pii/S0166445X17303314	2017-08-11	2017-11-13	2017-11-14	94	95	Aquatic Toxicology	1
1085	https://www.sciencedirect.com/science/article/pii/S0166445X17303338	2017-09-26	2017-11-15	2017-11-16	50	51	Aquatic Toxicology	1
1115	https://www.sciencedirect.com/science/article/pii/S0166445X17303351	2017-05-02	2017-11-16	2017-11-17	198	199	Aquatic Toxicology	1
1214	https://www.sciencedirect.com/science/article/pii/S0166445X1730334X	2017-08-16	2017-11-15	2017-11-21	91	97	Aquatic Toxicology	6
1315	https://www.sciencedirect.com/science/article/pii/S0166445X17303387	2017-08-25	2017-11-22	2017-11-23	89	90	Aquatic Toxicology	1
1415	https://www.sciencedirect.com/science/article/pii/S0166445X17303399	2017-09-08	2017-11-22	2017-11-23	75	76	Aquatic Toxicology	1
1514	https://www.sciencedirect.com/science/article/pii/S0166445X17303405	2017-10-05	2017-11-22	2017-11-23	48	49	Aquatic Toxicology	1
1616	https://www.sciencedirect.com/science/article/pii/S0166445X17303302	2017-05-14	2017-11-11	2017-11-12	181	182	Aquatic Toxicology	1
1715	https://www.sciencedirect.com/science/article/pii/S0166445X17303466	2017-08-24	2017-11-25	2017-11-28	93	96	Aquatic Toxicology	3
1816	https://www.sciencedirect.com/science/article/pii/S0166445X17303375	2017-08-29	2017-11-21	2017-11-22	84	85	Aquatic Toxicology	1
1915	https://www.sciencedirect.com/science/article/pii/S0166445X17303430	2017-06-30	2017-11-23	2017-11-24	146	147	Aquatic Toxicology	1
2014	https://www.sciencedirect.com/science/article/pii/S0166445X17303442	2017-08-18	2017-11-23	2017-11-24	97	98	Aquatic Toxicology	1
2113	https://www.sciencedirect.com/science/article/pii/S0166445X17303478	2017-07-25	2017-11-26	2017-11-27	124	125	Aquatic Toxicology	1
2214	https://www.sciencedirect.com/science/article/pii/S0166445X1730348X	2017-06-21	2017-11-28	2017-12-01	160	163	Aquatic Toxicology	3
2314	https://www.sciencedirect.com/science/article/pii/S0166445X17303508	2017-09-28	2017-12-01	2017-12-05	64	68	Aquatic Toxicology	4
2414	https://www.sciencedirect.com/science/article/pii/S0166445X17303491	2017-08-30	2017-11-29	2017-12-01	91	93	Aquatic Toxicology	2
2514	https://www.sciencedirect.com/science/article/pii/S0166445X1730351X	2017-09-14	2017-12-06	2017-12-07	83	84	Aquatic Toxicology	1
2714	https://www.sciencedirect.com/science/article/pii/S0166445X17303740	2017-09-18	2017-12-14	2017-12-16	87	89	Aquatic Toxicology	2
2814	https://www.sciencedirect.com/science/article/pii/S0166445X17303776	2017-07-23	2017-12-19	2017-12-20	149	150	Aquatic Toxicology	1
2914	https://www.sciencedirect.com/science/article/pii/S0166445X17303788	2017-11-14	2017-12-20	2017-12-23	36	39	Aquatic Toxicology	3
3014	https://www.sciencedirect.com/science/article/pii/S0166445X1730379X	2017-10-27	2017-12-24	2017-12-26	58	60	Aquatic Toxicology	2
3114	https://www.sciencedirect.com/science/article/pii/S0166445X17303752	2017-04-14	2017-12-17	2017-12-19	247	249	Aquatic Toxicology	2
3213	https://www.sciencedirect.com/science/article/pii/S0166445X17303818	2017-09-11	2017-12-24	2017-12-28	104	108	Aquatic Toxicology	4
3314	https://www.sciencedirect.com/science/article/pii/S0166445X17303806	2017-11-09	2017-12-24	2017-12-28	45	49	Aquatic Toxicology	4
3414	https://www.sciencedirect.com/science/article/pii/S0166445X17303764	2017-08-02	2017-12-18	2017-12-24	138	144	Aquatic Toxicology	6
3514	https://www.sciencedirect.com/science/article/pii/S0166445X17303831	2017-07-17	2017-12-27	2017-12-28	163	164	Aquatic Toxicology	1
3614	https://www.sciencedirect.com/science/article/pii/S0166445X17303855	2017-11-21	2017-12-29	2017-12-30	38	39	Aquatic Toxicology	1
3714	https://www.sciencedirect.com/science/article/pii/S0166445X17303739	2017-09-29	2017-12-14	2017-12-15	76	77	Aquatic Toxicology	1
3813	https://www.sciencedirect.com/science/article/pii/S0166445X18300079	2017-11-28	2018-01-05	2018-01-06	38	39	Aquatic Toxicology	1
3914	https://www.sciencedirect.com/science/article/pii/S0166445X1830002X	2017-10-01	2018-01-03	2018-01-04	94	95	Aquatic Toxicology	1
4014	https://www.sciencedirect.com/science/article/pii/S0166445X17303867	2017-07-30	2017-12-30	2017-12-30	153	153	Aquatic Toxicology	0
4114	https://www.sciencedirect.com/science/article/pii/S0166445X17303843	2017-09-29	2017-12-29	2018-01-05	91	98	Aquatic Toxicology	7
4214	https://www.sciencedirect.com/science/article/pii/S0166445X18300080	2017-10-21	2018-01-06	2018-01-08	77	79	Aquatic Toxicology	2
4314	https://www.sciencedirect.com/science/article/pii/S0166445X18300018	2017-06-25	2018-01-02	2018-01-03	191	192	Aquatic Toxicology	1
4413	https://www.sciencedirect.com/science/article/pii/S0166445X18300067	2017-10-20	2018-01-05	2018-01-12	77	84	Aquatic Toxicology	7
4513	https://www.sciencedirect.com/science/article/pii/S0166445X18300031	2017-08-26	2018-01-04	2018-01-06	131	133	Aquatic Toxicology	2
4614	https://www.sciencedirect.com/science/article/pii/S0166445X18300195	2017-10-18	2018-01-15	2018-02-03	89	108	Aquatic Toxicology	19
4713	https://www.sciencedirect.com/science/article/pii/S0166445X18300237	2017-09-01	2018-01-16	2018-01-31	137	152	Aquatic Toxicology	15
4814	https://www.sciencedirect.com/science/article/pii/S0166445X18300183	2017-10-30	2018-01-13	2018-01-31	75	93	Aquatic Toxicology	18
4914	https://www.sciencedirect.com/science/article/pii/S0166445X18300109	2017-10-18	2018-01-11	2018-01-12	85	86	Aquatic Toxicology	1
5014	https://www.sciencedirect.com/science/article/pii/S0166445X18300213	2017-10-17	2018-01-16	2018-01-31	91	106	Aquatic Toxicology	15
5113	https://www.sciencedirect.com/science/article/pii/S0166445X18300055	2017-09-13	2018-01-05	2018-01-06	114	115	Aquatic Toxicology	1
5214	https://www.sciencedirect.com/science/article/pii/S0166445X18300481	2017-10-07	2018-01-24	2018-01-31	109	116	Aquatic Toxicology	7
5313	https://www.sciencedirect.com/science/article/pii/S0166445X1730382X	2017-06-06	2017-12-25	2017-12-30	202	207	Aquatic Toxicology	5
5413	https://www.sciencedirect.com/science/article/pii/S0166445X18300511	2017-11-20	2018-01-24	2018-02-02	65	74	Aquatic Toxicology	9
5513	https://www.sciencedirect.com/science/article/pii/S0166445X18300912	2017-09-20	2018-02-02	2018-02-05	135	138	Aquatic Toxicology	3
5613	https://www.sciencedirect.com/science/article/pii/S0166445X18301000	2017-09-22	2018-02-06	2018-02-07	137	138	Aquatic Toxicology	1
5713	https://www.sciencedirect.com/science/article/pii/S0166445X18300791	2017-11-19	2018-02-01	2018-02-06	74	79	Aquatic Toxicology	5
5814	https://www.sciencedirect.com/science/article/pii/S0166445X18300663	2017-10-26	2018-01-30	2018-02-01	96	98	Aquatic Toxicology	2
5914	https://www.sciencedirect.com/science/article/pii/S0166445X18300973	2017-11-20	2018-02-05	2018-02-07	77	79	Aquatic Toxicology	2
6014	https://www.sciencedirect.com/science/article/pii/S0166445X18301097	2017-10-12	2018-02-07	2018-02-10	118	121	Aquatic Toxicology	3
6114	https://www.sciencedirect.com/science/article/pii/S0166445X1830119X	2018-01-05	2018-02-09	2018-02-12	35	38	Aquatic Toxicology	3
6214	https://www.sciencedirect.com/science/article/pii/S0166445X1830136X	2017-10-05	2018-02-14	2018-02-18	132	136	Aquatic Toxicology	4
6314	https://www.sciencedirect.com/science/article/pii/S0166445X18301528	2017-12-12	2018-02-18	2018-02-21	68	71	Aquatic Toxicology	3
6413	https://www.sciencedirect.com/science/article/pii/S0166445X18301498	2017-09-19	2018-02-18	2018-02-21	152	155	Aquatic Toxicology	3
6514	https://www.sciencedirect.com/science/article/pii/S0166445X18301127	2017-10-20	2018-02-07	2018-02-10	110	113	Aquatic Toxicology	3
6614	https://www.sciencedirect.com/science/article/pii/S0166445X18301358	2017-11-29	2018-02-14	2018-02-19	77	82	Aquatic Toxicology	5
6714	https://www.sciencedirect.com/science/article/pii/S0166445X18301176	2017-11-24	2018-02-08	2018-02-15	76	83	Aquatic Toxicology	7
6814	https://www.sciencedirect.com/science/article/pii/S0166445X18301395	2017-11-17	2018-02-15	2018-02-18	90	93	Aquatic Toxicology	3
6914	https://www.sciencedirect.com/science/article/pii/S0166445X18301292	2017-11-17	2018-02-12	2018-02-14	87	89	Aquatic Toxicology	2
7014	https://www.sciencedirect.com/science/article/pii/S0166445X18301784	2017-11-23	2018-02-23	2018-02-24	92	93	Aquatic Toxicology	1
7113	https://www.sciencedirect.com/science/article/pii/S0166445X18301425	2017-10-23	2018-02-16	2018-02-21	116	121	Aquatic Toxicology	5
7214	https://www.sciencedirect.com/science/article/pii/S0166445X18301504	2017-07-04	2018-02-18	2018-02-21	229	232	Aquatic Toxicology	3
7314	https://www.sciencedirect.com/science/article/pii/S0166445X18301929	2017-11-28	2018-02-27	2018-02-28	91	92	Aquatic Toxicology	1
7414	https://www.sciencedirect.com/science/article/pii/S0166445X18301346	2017-08-22	2018-02-13	2018-02-20	175	182	Aquatic Toxicology	7
7513	https://www.sciencedirect.com/science/article/pii/S0166445X18301875	2017-11-13	2018-02-26	2018-02-27	105	106	Aquatic Toxicology	1
7614	https://www.sciencedirect.com/science/article/pii/S0166445X18302169	2018-01-05	2018-03-04	2018-03-06	58	60	Aquatic Toxicology	2
7713	https://www.sciencedirect.com/science/article/pii/S0166445X18301954	2017-12-14	2018-02-27	2018-03-06	75	82	Aquatic Toxicology	7
7814	https://www.sciencedirect.com/science/article/pii/S0166445X18301899	2017-10-02	2018-02-26	2018-02-27	147	148	Aquatic Toxicology	1
7913	https://www.sciencedirect.com/science/article/pii/S0166445X18300353	2018-01-20	2018-03-03	2018-03-04	42	43	Aquatic Toxicology	1
8014	https://www.sciencedirect.com/science/article/pii/S0166445X18300559	2018-01-26	2018-03-01	2018-03-08	34	41	Aquatic Toxicology	7
8113	https://www.sciencedirect.com/science/article/pii/S0166445X18302364	2018-01-09	2018-03-08	2018-03-09	58	59	Aquatic Toxicology	1
8214	https://www.sciencedirect.com/science/article/pii/S0166445X18301942	2017-11-21	2018-02-27	2018-03-08	98	107	Aquatic Toxicology	9
8313	https://www.sciencedirect.com/science/article/pii/S0166445X18302078	2017-09-26	2018-03-02	2018-03-09	157	164	Aquatic Toxicology	7
8414	https://www.sciencedirect.com/science/article/pii/S0166445X18302157	2017-08-17	2018-03-04	2018-03-05	199	200	Aquatic Toxicology	1
8513	https://www.sciencedirect.com/science/article/pii/S0166445X18302340	2018-01-10	2018-03-08	2018-03-09	57	58	Aquatic Toxicology	1
8613	https://www.sciencedirect.com/science/article/pii/S0166445X18302522	2017-12-21	2018-03-12	2018-03-13	81	82	Aquatic Toxicology	1
8714	https://www.sciencedirect.com/science/article/pii/S0166445X18300444	2018-01-23	2018-03-13	2018-03-13	49	49	Aquatic Toxicology	0
8814	https://www.sciencedirect.com/science/article/pii/S0166445X18302376	2017-12-16	2018-03-08	2018-03-10	82	84	Aquatic Toxicology	2
8914	https://www.sciencedirect.com/science/article/pii/S0166445X1830198X	2017-08-24	2018-02-28	2018-03-01	188	189	Aquatic Toxicology	1
9013	https://www.sciencedirect.com/science/article/pii/S0166445X18302406	2017-12-06	2018-03-09	2018-03-13	93	97	Aquatic Toxicology	4
9112	https://www.sciencedirect.com/science/article/pii/S0166445X18302273	2017-12-05	2018-03-07	2018-03-08	92	93	Aquatic Toxicology	1
9212	https://www.sciencedirect.com/science/article/pii/S0166445X18301073	2018-02-06	2018-03-13	2018-03-19	35	41	Aquatic Toxicology	6
9312	https://www.sciencedirect.com/science/article/pii/S0166445X18302492	2017-12-22	2018-03-12	2018-03-12	80	80	Aquatic Toxicology	0
9412	https://www.sciencedirect.com/science/article/pii/S0166445X18300456	2018-01-26	2018-03-22	2018-03-23	55	56	Aquatic Toxicology	1
9512	https://www.sciencedirect.com/science/article/pii/S0166445X18300778	2018-02-01	2018-03-16	2018-03-17	43	44	Aquatic Toxicology	1
9612	https://www.sciencedirect.com/science/article/pii/S0166445X1830064X	2018-01-30	2018-03-20	2018-03-22	49	51	Aquatic Toxicology	2
9712	https://www.sciencedirect.com/science/article/pii/S0166445X18302741	2017-10-25	2018-03-18	2018-03-19	144	145	Aquatic Toxicology	1
9812	https://www.sciencedirect.com/science/article/pii/S0166445X1830078X	2018-02-01	2018-03-14	2018-03-15	41	42	Aquatic Toxicology	1
9912	https://www.sciencedirect.com/science/article/pii/S0166445X18302844	2017-12-06	2018-03-20	2018-03-23	104	107	Aquatic Toxicology	3
10012	https://www.sciencedirect.com/science/article/pii/S0166445X18303023	2018-01-04	2018-03-26	2018-03-27	81	82	Aquatic Toxicology	1
10112	https://www.sciencedirect.com/science/article/pii/S0166445X18302893	2017-12-22	2018-03-21	2018-03-23	89	91	Aquatic Toxicology	2
10212	https://www.sciencedirect.com/science/article/pii/S0166445X1830290X	2017-12-22	2018-03-21	2018-03-22	89	90	Aquatic Toxicology	1
10312	https://www.sciencedirect.com/science/article/pii/S0166445X18302960	2017-12-25	2018-03-23	2018-03-26	88	91	Aquatic Toxicology	3
10412	https://www.sciencedirect.com/science/article/pii/S0166445X18302662	2017-11-29	2018-03-16	2018-03-17	107	108	Aquatic Toxicology	1
10512	https://www.sciencedirect.com/science/article/pii/S0166445X18301061	2018-02-06	2018-03-25	2018-03-27	47	49	Aquatic Toxicology	2
10612	https://www.sciencedirect.com/science/article/pii/S0166445X18302686	2017-09-12	2018-03-17	2018-03-23	186	192	Aquatic Toxicology	6
10712	https://www.sciencedirect.com/science/article/pii/S0166445X18300250	2018-01-17	2018-03-29	2018-03-30	71	72	Aquatic Toxicology	1
1086	https://www.sciencedirect.com/science/article/pii/S0166445X18302819	2017-12-21	2018-03-20	2018-03-22	89	91	Aquatic Toxicology	2
1093	https://www.sciencedirect.com/science/article/pii/S0166445X18301267	2018-02-12	2018-03-28	2018-03-29	44	45	Aquatic Toxicology	1
1105	https://www.sciencedirect.com/science/article/pii/S0166445X18300614	2018-01-29	2018-04-03	2018-04-04	64	65	Aquatic Toxicology	1
1116	https://www.sciencedirect.com/science/article/pii/S0166445X18302832	2018-01-03	2018-03-20	2018-03-31	76	87	Aquatic Toxicology	11
1124	https://www.sciencedirect.com/science/article/pii/S0166445X18301966	2018-02-27	2018-04-06	2018-04-07	38	39	Aquatic Toxicology	1
1134	https://www.sciencedirect.com/science/article/pii/S0166445X18301334	2018-02-13	2018-04-09	2018-04-11	55	57	Aquatic Toxicology	2
1143	https://www.sciencedirect.com/science/article/pii/S0166445X18302534	2017-12-14	2018-03-12	2018-04-03	88	110	Aquatic Toxicology	22
1154	https://www.sciencedirect.com/science/article/pii/S0166445X18303461	2017-11-21	2018-04-10	2018-04-12	140	142	Aquatic Toxicology	2
1163	https://www.sciencedirect.com/science/article/pii/S0166445X18303072	2017-11-29	2018-03-27	2018-03-28	118	119	Aquatic Toxicology	1
1173	https://www.sciencedirect.com/science/article/pii/S0166445X18303187	2017-11-24	2018-03-30	2018-03-31	126	127	Aquatic Toxicology	1
1183	https://www.sciencedirect.com/science/article/pii/S0166445X1830345X	2017-07-11	2018-04-10	2018-04-14	273	277	Aquatic Toxicology	4
1193	https://www.sciencedirect.com/science/article/pii/S0166445X18302418	2018-03-09	2018-04-14	2018-04-17	36	39	Aquatic Toxicology	3
1203	https://www.sciencedirect.com/science/article/pii/S0166445X18302704	2017-10-31	2018-03-17	2018-03-19	137	139	Aquatic Toxicology	2
1215	https://www.sciencedirect.com/science/article/pii/S0166445X18301711	2018-02-27	2018-04-17	2018-04-21	49	53	Aquatic Toxicology	4
1223	https://www.sciencedirect.com/science/article/pii/S0166445X18302327	2018-03-08	2018-04-18	2018-04-22	41	45	Aquatic Toxicology	4
1233	https://www.sciencedirect.com/science/article/pii/S0166445X18301553	2018-02-19	2018-04-21	2018-04-23	61	63	Aquatic Toxicology	2
1244	https://www.sciencedirect.com/science/article/pii/S0166445X18300420	2018-01-23	2018-04-22	2018-04-24	89	91	Aquatic Toxicology	2
1254	https://www.sciencedirect.com/science/article/pii/S0166445X18301681	2018-02-24	2018-04-15	2018-04-21	50	56	Aquatic Toxicology	6
1264	https://www.sciencedirect.com/science/article/pii/S0166445X18300730	2018-02-02	2018-04-09	2018-04-18	66	75	Aquatic Toxicology	9
1273	https://www.sciencedirect.com/science/article/pii/S0166445X18301231	2018-02-11	2018-04-25	2018-04-27	73	75	Aquatic Toxicology	2
1284	https://www.sciencedirect.com/science/article/pii/S0166445X18301309	2018-02-12	2018-04-24	2018-04-25	71	72	Aquatic Toxicology	1
1293	https://www.sciencedirect.com/science/article/pii/S0166445X18301462	2018-02-17	2018-04-23	2018-04-25	65	67	Aquatic Toxicology	2
1304	https://www.sciencedirect.com/science/article/pii/S0166445X18303631	2018-01-11	2018-04-22	2018-04-25	101	104	Aquatic Toxicology	3
1316	https://www.sciencedirect.com/science/article/pii/S0166445X18302790	2018-03-20	2018-04-25	2018-04-30	36	41	Aquatic Toxicology	5
1324	https://www.sciencedirect.com/science/article/pii/S0166445X18302558	2018-03-13	2018-04-20	2018-04-27	38	45	Aquatic Toxicology	7
1333	https://www.sciencedirect.com/science/article/pii/S0166445X1830153X	2018-02-19	2018-04-17	2018-04-24	57	64	Aquatic Toxicology	7
1344	https://www.sciencedirect.com/science/article/pii/S0166445X18300638	2018-01-30	2018-05-04	2018-05-05	94	95	Aquatic Toxicology	1
1353	https://www.sciencedirect.com/science/article/pii/S0166445X18302856	2018-03-22	2018-04-27	2018-04-30	36	39	Aquatic Toxicology	3
1364	https://www.sciencedirect.com/science/article/pii/S0166445X18300432	2018-01-23	2018-05-04	2018-05-05	101	102	Aquatic Toxicology	1
1373	https://www.sciencedirect.com/science/article/pii/S0166445X18304260	2017-12-11	2018-05-08	2018-05-09	148	149	Aquatic Toxicology	1
1383	https://www.sciencedirect.com/science/article/pii/S0166445X18302996	2018-03-25	2018-05-10	2018-05-15	46	51	Aquatic Toxicology	5
1394	https://www.sciencedirect.com/science/article/pii/S0166445X18300602	2018-01-29	2018-05-07	2018-05-09	98	100	Aquatic Toxicology	2
1404	https://www.sciencedirect.com/science/article/pii/S0166445X18300705	2018-02-01	2018-04-25	2018-04-27	83	85	Aquatic Toxicology	2
1416	https://www.sciencedirect.com/science/article/pii/S0166445X18303849	2018-01-10	2018-05-10	2018-05-12	120	122	Aquatic Toxicology	2
1424	https://www.sciencedirect.com/science/article/pii/S0166445X18302637	2018-03-15	2018-05-05	2018-05-10	51	56	Aquatic Toxicology	5
1434	https://www.sciencedirect.com/science/article/pii/S0166445X18304259	2018-01-15	2018-05-08	2018-05-14	113	119	Aquatic Toxicology	6
1444	https://www.sciencedirect.com/science/article/pii/S0166445X18301887	2018-02-26	2018-05-04	2018-05-16	67	79	Aquatic Toxicology	12
1454	https://www.sciencedirect.com/science/article/pii/S0166445X18302388	2018-03-09	2018-05-14	2018-05-26	66	78	Aquatic Toxicology	12
1463	https://www.sciencedirect.com/science/article/pii/S0166445X18302200	2018-03-06	2018-05-18	2018-05-19	73	74	Aquatic Toxicology	1
1473	https://www.sciencedirect.com/science/article/pii/S0166445X18300900	2018-02-05	2018-05-09	2018-05-26	93	110	Aquatic Toxicology	17
1483	https://www.sciencedirect.com/science/article/pii/S0166445X18302297	2018-03-09	2018-05-16	2018-05-17	68	69	Aquatic Toxicology	1
1493	https://www.sciencedirect.com/science/article/pii/S0166445X18303540	2018-04-13	2018-05-24	2018-05-25	41	42	Aquatic Toxicology	1
1503	https://www.sciencedirect.com/science/article/pii/S0166445X18302509	2018-03-12	2018-05-24	2018-05-26	73	75	Aquatic Toxicology	2
1515	https://www.sciencedirect.com/science/article/pii/S0166445X18303588	2018-04-16	2018-05-27	2018-05-28	41	42	Aquatic Toxicology	1
1523	https://www.sciencedirect.com/science/article/pii/S0166445X18300626	2018-01-29	2018-05-26	2018-05-28	117	119	Aquatic Toxicology	2
1534	https://www.sciencedirect.com/science/article/pii/S0166445X18302698	2018-03-17	2018-05-27	2018-05-28	71	72	Aquatic Toxicology	1
1544	https://www.sciencedirect.com/science/article/pii/S0166445X18301619	2018-02-20	2018-05-22	2018-05-25	91	94	Aquatic Toxicology	3
1553	https://www.sciencedirect.com/science/article/pii/S0166445X18303667	2018-04-18	2018-05-29	2018-05-30	41	42	Aquatic Toxicology	1
1573	https://www.sciencedirect.com/science/article/pii/S0166445X18303825	2018-04-25	2018-05-26	2018-05-30	31	35	Aquatic Toxicology	4
1583	https://www.sciencedirect.com/science/article/pii/S0166445X18302145	2018-03-04	2018-05-23	2018-05-28	80	85	Aquatic Toxicology	5
1593	https://www.sciencedirect.com/science/article/pii/S0166445X18302303	2018-03-08	2018-05-29	2018-05-30	82	83	Aquatic Toxicology	1
1603	https://www.sciencedirect.com/science/article/pii/S0166445X18304636	2017-10-03	2018-06-05	2018-06-06	245	246	Aquatic Toxicology	1
1617	https://www.sciencedirect.com/science/article/pii/S0166445X18304624	2017-10-03	2018-06-04	2018-06-06	244	246	Aquatic Toxicology	2
1623	https://www.sciencedirect.com/science/article/pii/S0166445X18301085	2018-02-07	2018-06-06	2018-06-07	119	120	Aquatic Toxicology	1
1633	https://www.sciencedirect.com/science/article/pii/S0166445X18301152	2018-02-09	2018-05-26	2018-05-28	106	108	Aquatic Toxicology	2
1644	https://www.sciencedirect.com/science/article/pii/S0166445X18303539	2018-04-13	2018-06-06	2018-06-10	54	58	Aquatic Toxicology	4
1653	https://www.sciencedirect.com/science/article/pii/S0166445X18300948	2018-02-03	2018-06-08	2018-06-09	125	126	Aquatic Toxicology	1
1663	https://www.sciencedirect.com/science/article/pii/S0166445X18303503	2018-04-11	2018-06-06	2018-06-08	56	58	Aquatic Toxicology	2
1674	https://www.sciencedirect.com/science/article/pii/S0166445X18305216	2017-10-31	2018-06-06	2018-06-07	218	219	Aquatic Toxicology	1
1684	https://www.sciencedirect.com/science/article/pii/S0166445X18301991	2018-03-02	2018-06-12	2018-06-14	102	104	Aquatic Toxicology	2
1694	https://www.sciencedirect.com/science/article/pii/S0166445X18300717	2018-02-14	2018-05-23	2018-05-24	98	99	Aquatic Toxicology	1
1704	https://www.sciencedirect.com/science/article/pii/S0166445X18304016	2018-05-02	2018-06-22	2018-06-26	51	55	Aquatic Toxicology	4
1716	https://www.sciencedirect.com/science/article/pii/S0166445X18304363	2017-12-04	2018-06-11	2018-06-19	189	197	Aquatic Toxicology	8
1723	https://www.sciencedirect.com/science/article/pii/S0166445X18303564	2018-04-15	2018-06-08	2018-06-09	54	55	Aquatic Toxicology	1
1734	https://www.sciencedirect.com/science/article/pii/S0166445X18304405	2018-05-13	2018-06-18	2018-06-19	36	37	Aquatic Toxicology	1
1744	https://www.sciencedirect.com/science/article/pii/S0166445X18301450	2018-02-17	2018-06-28	2018-06-30	131	133	Aquatic Toxicology	2
1753	https://www.sciencedirect.com/science/article/pii/S0166445X18303345	2018-04-04	2018-06-30	2018-07-02	87	89	Aquatic Toxicology	2
1764	https://www.sciencedirect.com/science/article/pii/S0166445X18303606	2018-04-16	2018-06-29	2018-06-30	74	75	Aquatic Toxicology	1
1774	https://www.sciencedirect.com/science/article/pii/S0166445X1830362X	2017-11-23	2018-06-21	2018-06-25	210	214	Aquatic Toxicology	4
1783	https://www.sciencedirect.com/science/article/pii/S0166445X18304867	2018-05-26	2018-07-05	2018-07-07	40	42	Aquatic Toxicology	2
1794	https://www.sciencedirect.com/science/article/pii/S0166445X18304120	2018-05-04	2018-07-04	2018-07-05	61	62	Aquatic Toxicology	1
1804	https://www.sciencedirect.com/science/article/pii/S0166445X18303783	2018-04-24	2018-07-01	2018-07-02	68	69	Aquatic Toxicology	1
1817	https://www.sciencedirect.com/science/article/pii/S0166445X18304065	2018-05-03	2018-07-10	2018-07-11	68	69	Aquatic Toxicology	1
1824	https://www.sciencedirect.com/science/article/pii/S0166445X18301668	2018-02-22	2018-07-03	2018-07-10	131	138	Aquatic Toxicology	7
1843	https://www.sciencedirect.com/science/article/pii/S0166445X18304806	2018-05-25	2018-07-10	2018-07-20	46	56	Aquatic Toxicology	10
1854	https://www.sciencedirect.com/science/article/pii/S0166445X18304144	2018-05-04	2018-07-10	2018-07-11	67	68	Aquatic Toxicology	1
1863	https://www.sciencedirect.com/science/article/pii/S0166445X18304430	2018-05-15	2018-07-09	2018-07-10	55	56	Aquatic Toxicology	1
1873	https://www.sciencedirect.com/science/article/pii/S0166445X18304156	2018-05-08	2018-07-18	2018-07-19	71	72	Aquatic Toxicology	1
1893	https://www.sciencedirect.com/science/article/pii/S0166445X18305496	2018-06-16	2018-07-19	2018-07-20	33	34	Aquatic Toxicology	1
1904	https://www.sciencedirect.com/science/article/pii/S0166445X18304302	2018-05-09	2018-06-29	2018-06-30	51	52	Aquatic Toxicology	1
1916	https://www.sciencedirect.com/science/article/pii/S0166445X18301656	2018-02-22	2018-07-03	2018-07-10	131	138	Aquatic Toxicology	7
1923	https://www.sciencedirect.com/science/article/pii/S0166445X18303771	2018-04-23	2018-07-23	2018-07-25	91	93	Aquatic Toxicology	2
1934	https://www.sciencedirect.com/science/article/pii/S0166445X18303497	2018-04-12	2018-07-18	2018-07-20	97	99	Aquatic Toxicology	2
1943	https://www.sciencedirect.com/science/article/pii/S0166445X18304673	2018-05-23	2018-07-14	2018-07-17	52	55	Aquatic Toxicology	3
1954	https://www.sciencedirect.com/science/article/pii/S0166445X18300596	2018-02-02	2018-07-24	2018-07-25	172	173	Aquatic Toxicology	1
1964	https://www.sciencedirect.com/science/article/pii/S0166445X18303801	2018-04-24	2018-07-11	2018-07-19	78	86	Aquatic Toxicology	8
1974	https://www.sciencedirect.com/science/article/pii/S0166445X18305472	2018-06-15	2018-07-26	2018-07-30	41	45	Aquatic Toxicology	4
1984	https://www.sciencedirect.com/science/article/pii/S0166445X18304788	2018-05-25	2018-08-01	2018-08-02	68	69	Aquatic Toxicology	1
1994	https://www.sciencedirect.com/science/article/pii/S0166445X18305654	2018-06-21	2018-08-01	2018-08-01	41	41	Aquatic Toxicology	0
2004	https://www.sciencedirect.com/science/article/pii/S0166445X18305587	2018-06-19	2018-08-01	2018-08-03	43	45	Aquatic Toxicology	2
2015	https://www.sciencedirect.com/science/article/pii/S0166445X18304399	2018-05-12	2018-08-05	2018-08-06	85	86	Aquatic Toxicology	1
2023	https://www.sciencedirect.com/science/article/pii/S0166445X18304971	2018-05-31	2018-07-25	2018-07-31	55	61	Aquatic Toxicology	6
2033	https://www.sciencedirect.com/science/article/pii/S0166445X18304958	2018-05-30	2018-08-06	2018-08-07	68	69	Aquatic Toxicology	1
2044	https://www.sciencedirect.com/science/article/pii/S0166445X18303813	2018-04-25	2018-07-28	2018-07-30	94	96	Aquatic Toxicology	2
2054	https://www.sciencedirect.com/science/article/pii/S0166445X18306222	2018-07-10	2018-08-12	2018-08-15	33	36	Aquatic Toxicology	3
2063	https://www.sciencedirect.com/science/article/pii/S0166445X18301978	2018-02-28	2018-08-10	2018-08-11	163	164	Aquatic Toxicology	1
2082	https://www.sciencedirect.com/science/article/pii/S0166445X18305423	2018-06-13	2018-08-09	2018-08-14	57	62	Aquatic Toxicology	5
2092	https://www.sciencedirect.com/science/article/pii/S0166445X18304557	2018-05-17	2018-08-13	2018-08-16	88	91	Aquatic Toxicology	3
2114	https://www.sciencedirect.com/science/article/pii/S0166445X18305940	2018-07-03	2018-08-17	2018-08-19	45	47	Aquatic Toxicology	2
2122	https://www.sciencedirect.com/science/article/pii/S0166445X18303175	2018-03-30	2018-08-14	2018-08-18	137	141	Aquatic Toxicology	4
2133	https://www.sciencedirect.com/science/article/pii/S0166445X18305186	2018-06-05	2018-08-22	2018-08-23	78	79	Aquatic Toxicology	1
2143	https://www.sciencedirect.com/science/article/pii/S0166445X18304351	2018-01-10	2018-08-21	2018-08-23	223	225	Aquatic Toxicology	2
2153	https://www.sciencedirect.com/science/article/pii/S0166445X18303102	2018-03-28	2018-08-14	2018-08-16	139	141	Aquatic Toxicology	2
2162	https://www.sciencedirect.com/science/article/pii/S0166445X18304521	2017-12-11	2018-08-16	2018-08-24	248	256	Aquatic Toxicology	8
2172	https://www.sciencedirect.com/science/article/pii/S0166445X18306295	2018-07-13	2018-08-27	2018-08-28	45	46	Aquatic Toxicology	1
2183	https://www.sciencedirect.com/science/article/pii/S0166445X18306362	2018-07-14	2018-08-27	2018-08-28	44	45	Aquatic Toxicology	1
2193	https://www.sciencedirect.com/science/article/pii/S0166445X18306246	2018-07-11	2018-08-26	2018-08-27	46	47	Aquatic Toxicology	1
2202	https://www.sciencedirect.com/science/article/pii/S0166445X18305228	2018-06-07	2018-08-31	2018-09-01	85	86	Aquatic Toxicology	1
2215	https://www.sciencedirect.com/science/article/pii/S0166445X18304028	2018-05-02	2018-09-07	2018-09-08	128	129	Aquatic Toxicology	1
2223	https://www.sciencedirect.com/science/article/pii/S0166445X18303369	2018-04-05	2018-08-28	2018-08-30	145	147	Aquatic Toxicology	2
2232	https://www.sciencedirect.com/science/article/pii/S0166445X1830523X	2018-06-09	2018-09-07	2018-09-10	90	93	Aquatic Toxicology	3
2243	https://www.sciencedirect.com/science/article/pii/S0166445X18300493	2018-01-24	2018-09-11	2018-09-15	230	234	Aquatic Toxicology	4
2252	https://www.sciencedirect.com/science/article/pii/S0166445X18307045	2018-08-02	2018-09-09	2018-09-12	38	41	Aquatic Toxicology	3
2263	https://www.sciencedirect.com/science/article/pii/S0166445X18307379	2018-08-12	2018-09-18	2018-09-22	37	41	Aquatic Toxicology	4
2272	https://www.sciencedirect.com/science/article/pii/S0166445X18306842	2018-07-29	2018-09-16	2018-09-18	49	51	Aquatic Toxicology	2
2282	https://www.sciencedirect.com/science/article/pii/S0166445X18305873	2018-06-30	2018-09-18	2018-09-20	80	82	Aquatic Toxicology	2
2292	https://www.sciencedirect.com/science/article/pii/S0166445X18306738	2018-07-25	2018-09-15	2018-09-27	52	64	Aquatic Toxicology	12
2303	https://www.sciencedirect.com/science/article/pii/S0166445X18306052	2018-07-06	2018-09-10	2018-09-12	66	68	Aquatic Toxicology	2
2315	https://www.sciencedirect.com/science/article/pii/S0166445X18306775	2018-07-26	2018-09-30	2018-10-02	66	68	Aquatic Toxicology	2
2322	https://www.sciencedirect.com/science/article/pii/S0166445X18304855	2018-05-26	2018-10-01	2018-10-03	128	130	Aquatic Toxicology	2
2332	https://www.sciencedirect.com/science/article/pii/S0166445X18307252	2018-08-08	2018-09-24	2018-09-29	47	52	Aquatic Toxicology	5
2342	https://www.sciencedirect.com/science/article/pii/S0166445X18304831	2018-05-25	2018-09-06	2018-09-07	104	105	Aquatic Toxicology	1
2353	https://www.sciencedirect.com/science/article/pii/S0166445X18304879	2018-05-26	2018-10-05	2018-10-09	132	136	Aquatic Toxicology	4
2363	https://www.sciencedirect.com/science/article/pii/S0166445X18306179	2018-07-09	2018-10-05	2018-10-09	88	92	Aquatic Toxicology	4
2373	https://www.sciencedirect.com/science/article/pii/S0166445X18306192	2018-07-10	2018-10-04	2018-10-10	86	92	Aquatic Toxicology	6
2383	https://www.sciencedirect.com/science/article/pii/S0166445X18302121	2018-03-10	2018-10-09	2018-10-13	213	217	Aquatic Toxicology	4
2393	https://www.sciencedirect.com/science/article/pii/S0166445X18303874	2018-04-30	2018-10-11	2018-10-13	164	166	Aquatic Toxicology	2
2403	https://www.sciencedirect.com/science/article/pii/S0166445X18306477	2018-07-30	2018-09-10	2018-09-22	42	54	Aquatic Toxicology	12
2415	https://www.sciencedirect.com/science/article/pii/S0166445X18307227	2018-08-16	2018-10-15	2018-10-16	60	61	Aquatic Toxicology	1
2423	https://www.sciencedirect.com/science/article/pii/S0166445X18304582	2018-05-18	2018-10-16	2018-10-21	151	156	Aquatic Toxicology	5
2433	https://www.sciencedirect.com/science/article/pii/S0166445X18305253	2018-06-08	2018-10-15	2018-10-21	129	135	Aquatic Toxicology	6
2442	https://www.sciencedirect.com/science/article/pii/S0166445X18306209	2018-07-10	2018-09-24	2018-09-26	76	78	Aquatic Toxicology	2
2453	https://www.sciencedirect.com/science/article/pii/S0166445X18307070	2018-08-02	2018-10-22	2018-10-23	81	82	Aquatic Toxicology	1
2473	https://www.sciencedirect.com/science/article/pii/S0166445X18307343	2018-08-11	2018-10-27	2018-10-29	77	79	Aquatic Toxicology	2
2483	https://www.sciencedirect.com/science/article/pii/S0166445X18305861	2018-06-29	2018-10-28	2018-10-30	121	123	Aquatic Toxicology	2
2492	https://www.sciencedirect.com/science/article/pii/S0166445X1830729X	2018-08-09	2018-10-16	2018-10-22	68	74	Aquatic Toxicology	6
2503	https://www.sciencedirect.com/science/article/pii/S0166445X18305782	2018-06-26	2018-10-23	2018-10-25	119	121	Aquatic Toxicology	2
2523	https://www.sciencedirect.com/science/article/pii/S0166445X18307914	2018-09-05	2018-10-25	2018-10-26	50	51	Aquatic Toxicology	1
2533	https://www.sciencedirect.com/science/article/pii/S0166445X18307318	2018-08-09	2018-10-22	2018-10-24	74	76	Aquatic Toxicology	2
2543	https://www.sciencedirect.com/science/article/pii/S0166445X18305770	2018-06-26	2018-10-19	2018-10-23	115	119	Aquatic Toxicology	4
2562	https://www.sciencedirect.com/science/article/pii/S0166445X18306337	2018-07-16	2018-10-27	2018-10-29	103	105	Aquatic Toxicology	2
2572	https://www.sciencedirect.com/science/article/pii/S0166445X1830626X	2018-07-13	2018-11-05	2018-11-06	115	116	Aquatic Toxicology	1
2582	https://www.sciencedirect.com/science/article/pii/S0166445X18308178	2018-09-16	2018-11-04	2018-11-06	49	51	Aquatic Toxicology	2
2593	https://www.sciencedirect.com/science/article/pii/S0166445X18306593	2018-07-23	2018-11-02	2018-11-03	102	103	Aquatic Toxicology	1
2603	https://www.sciencedirect.com/science/article/pii/S0166445X1830777X	2018-09-03	2018-10-29	2018-11-03	56	61	Aquatic Toxicology	5
2615	https://www.sciencedirect.com/science/article/pii/S0166445X18307847	2018-10-09	2018-11-11	2018-11-12	33	34	Aquatic Toxicology	1
2623	https://www.sciencedirect.com/science/article/pii/S0166445X18307598	2018-08-24	2018-11-09	2018-11-14	77	82	Aquatic Toxicology	5
2633	https://www.sciencedirect.com/science/article/pii/S0166445X18307835	2018-09-05	2018-11-06	2018-11-10	62	66	Aquatic Toxicology	4
2643	https://www.sciencedirect.com/science/article/pii/S0166445X18308798	2018-10-10	2018-11-14	2018-11-16	35	37	Aquatic Toxicology	2
2652	https://www.sciencedirect.com/science/article/pii/S0166445X18305885	2018-08-14	2018-11-09	2018-11-12	87	90	Aquatic Toxicology	3
2663	https://www.sciencedirect.com/science/article/pii/S0166445X18307513	2018-08-20	2018-11-13	2018-11-15	85	87	Aquatic Toxicology	2
2672	https://www.sciencedirect.com/science/article/pii/S0166445X18307124	2018-08-04	2018-11-19	2018-11-20	107	108	Aquatic Toxicology	1
2683	https://www.sciencedirect.com/science/article/pii/S0166445X18307380	2018-08-13	2018-11-19	2018-11-22	98	101	Aquatic Toxicology	3
2692	https://www.sciencedirect.com/science/article/pii/S0166445X18308014	2018-09-10	2018-11-14	2018-11-15	65	66	Aquatic Toxicology	1
2715	https://www.sciencedirect.com/science/article/pii/S0166445X18308865	2018-10-10	2018-11-21	2018-11-22	42	43	Aquatic Toxicology	1
2723	https://www.sciencedirect.com/science/article/pii/S0166445X18305149	2018-06-09	2018-11-12	2018-11-13	156	157	Aquatic Toxicology	1
2733	https://www.sciencedirect.com/science/article/pii/S0166445X1830660X	2018-07-25	2018-11-26	2018-11-26	124	124	Aquatic Toxicology	0
2743	https://www.sciencedirect.com/science/article/pii/S0166445X18308142	2018-09-18	2018-11-22	2018-11-27	65	70	Aquatic Toxicology	5
2752	https://www.sciencedirect.com/science/article/pii/S0166445X18307264	2018-08-08	2018-11-28	2018-11-29	112	113	Aquatic Toxicology	1
2763	https://www.sciencedirect.com/science/article/pii/S0166445X18309172	2018-10-17	2018-11-26	2018-11-26	40	40	Aquatic Toxicology	0
2772	https://www.sciencedirect.com/science/article/pii/S0166445X18308646	2018-10-02	2018-11-20	2018-11-27	49	56	Aquatic Toxicology	7
2782	https://www.sciencedirect.com/science/article/pii/S0166445X18308579	2018-09-29	2018-11-30	2018-11-30	62	62	Aquatic Toxicology	0
2793	https://www.sciencedirect.com/science/article/pii/S0166445X18308762	2018-10-07	2018-11-30	2018-11-30	54	54	Aquatic Toxicology	0
2815	https://www.sciencedirect.com/science/article/pii/S0166445X18306623	2018-08-04	2018-12-04	2018-12-05	122	123	Aquatic Toxicology	1
2823	https://www.sciencedirect.com/science/article/pii/S0166445X18308361	2018-09-24	2018-12-09	2018-12-11	76	78	Aquatic Toxicology	2
2833	https://www.sciencedirect.com/science/article/pii/S0166445X18305897	2018-06-29	2018-12-04	2018-12-05	158	159	Aquatic Toxicology	1
2843	https://www.sciencedirect.com/science/article/pii/S0166445X18306763	2018-07-26	2018-12-05	2018-12-06	132	133	Aquatic Toxicology	1
2852	https://www.sciencedirect.com/science/article/pii/S0166445X18308774	2018-10-08	2018-12-04	2018-12-05	57	58	Aquatic Toxicology	1
2863	https://www.sciencedirect.com/science/article/pii/S0166445X18305769	2018-06-26	2018-11-27	2018-11-28	154	155	Aquatic Toxicology	1
2873	https://www.sciencedirect.com/science/article/pii/S0166445X18309196	2018-10-17	2018-12-06	2018-12-07	50	51	Aquatic Toxicology	1
2883	https://www.sciencedirect.com/science/article/pii/S0166445X18307173	2018-08-06	2018-11-30	2018-12-01	116	117	Aquatic Toxicology	1
2893	https://www.sciencedirect.com/science/article/pii/S0166445X1830554X	2018-06-19	2018-12-14	2018-12-14	178	178	Aquatic Toxicology	0
2915	https://www.sciencedirect.com/science/article/pii/S0166445X18306696	2018-07-24	2018-12-19	2018-12-21	148	150	Aquatic Toxicology	2
2922	https://www.sciencedirect.com/science/article/pii/S0166445X18309421	2018-10-29	2018-12-17	2018-12-18	49	50	Aquatic Toxicology	1
2932	https://www.sciencedirect.com/science/article/pii/S0166445X18308117	2018-09-12	2018-11-06	2018-11-17	55	66	Aquatic Toxicology	11
2942	https://www.sciencedirect.com/science/article/pii/S0166445X18309354	2018-10-26	2018-12-10	2018-12-13	45	48	Aquatic Toxicology	3
2953	https://www.sciencedirect.com/science/article/pii/S0166445X18308415	2018-09-25	2018-12-18	2018-12-19	84	85	Aquatic Toxicology	1
2963	https://www.sciencedirect.com/science/article/pii/S0166445X1830955X	2018-10-31	2018-12-17	2018-12-18	47	48	Aquatic Toxicology	1
2973	https://www.sciencedirect.com/science/article/pii/S0166445X18306787	2018-07-27	2018-12-21	2018-12-23	147	149	Aquatic Toxicology	2
2982	https://www.sciencedirect.com/science/article/pii/S0166445X18306143	2018-07-09	2018-12-27	2018-12-28	171	172	Aquatic Toxicology	1
2992	https://www.sciencedirect.com/science/article/pii/S0166445X18310385	2018-11-22	2018-12-22	2018-12-24	30	32	Aquatic Toxicology	2
3003	https://www.sciencedirect.com/science/article/pii/S0166445X1831035X	2018-11-21	2018-12-28	2018-12-28	37	37	Aquatic Toxicology	0
3015	https://www.sciencedirect.com/science/article/pii/S0166445X18309251	2018-10-23	2018-12-18	2019-01-03	56	72	Aquatic Toxicology	16
3023	https://www.sciencedirect.com/science/article/pii/S0166445X18307033	2018-08-01	2019-01-06	2019-01-07	158	159	Aquatic Toxicology	1
3032	https://www.sciencedirect.com/science/article/pii/S0166445X18306404	2018-07-17	2019-01-04	2019-01-07	171	174	Aquatic Toxicology	3
3043	https://www.sciencedirect.com/science/article/pii/S0166445X1830910X	2018-10-15	2019-01-03	2019-01-04	80	81	Aquatic Toxicology	1
3052	https://www.sciencedirect.com/science/article/pii/S0166445X18309329	2018-10-26	2019-01-09	2019-01-09	75	75	Aquatic Toxicology	0
3063	https://www.sciencedirect.com/science/article/pii/S0166445X18308981	2018-10-12	2018-12-31	2019-01-02	80	82	Aquatic Toxicology	2
3073	https://www.sciencedirect.com/science/article/pii/S0166445X18309408	2018-10-31	2019-01-08	2019-01-09	69	70	Aquatic Toxicology	1
3082	https://www.sciencedirect.com/science/article/pii/S0166445X18310488	2018-11-27	2019-01-11	2019-01-14	45	48	Aquatic Toxicology	3
3093	https://www.sciencedirect.com/science/article/pii/S0166445X18307148	2018-08-07	2019-01-13	2019-01-14	159	160	Aquatic Toxicology	1
3105	https://www.sciencedirect.com/science/article/pii/S0166445X18305964	2018-07-03	2019-01-08	2019-01-09	189	190	Aquatic Toxicology	1
3123	https://www.sciencedirect.com/science/article/pii/S0166445X18310683	2018-12-06	2019-01-14	2019-01-15	39	40	Aquatic Toxicology	1
3133	https://www.sciencedirect.com/science/article/pii/S0166445X18309901	2018-11-07	2019-01-15	2019-01-16	69	70	Aquatic Toxicology	1
3143	https://www.sciencedirect.com/science/article/pii/S0166445X18309214	2018-10-21	2019-01-15	2019-01-16	86	87	Aquatic Toxicology	1
3153	https://www.sciencedirect.com/science/article/pii/S0166445X18308749	2018-10-06	2019-01-08	2019-01-09	94	95	Aquatic Toxicology	1
3163	https://www.sciencedirect.com/science/article/pii/S0166445X18309986	2018-11-10	2019-01-14	2019-01-14	65	65	Aquatic Toxicology	0
3173	https://www.sciencedirect.com/science/article/pii/S0166445X18308701	2018-10-06	2019-01-17	2019-01-18	103	104	Aquatic Toxicology	1
3182	https://www.sciencedirect.com/science/article/pii/S0166445X18309937	2018-11-12	2019-01-17	2019-01-21	66	70	Aquatic Toxicology	4
3193	https://www.sciencedirect.com/science/article/pii/S0166445X1830849X	2018-09-27	2019-01-22	2019-01-24	117	119	Aquatic Toxicology	2
3203	https://www.sciencedirect.com/science/article/pii/S0166445X18310324	2018-11-20	2018-12-27	2019-01-03	37	44	Aquatic Toxicology	7
3214	https://www.sciencedirect.com/science/article/pii/S0166445X18310312	2018-11-20	2019-01-20	2019-01-21	61	62	Aquatic Toxicology	1
3223	https://www.sciencedirect.com/science/article/pii/S0166445X18310841	2018-12-11	2019-01-23	2019-01-24	43	44	Aquatic Toxicology	1
3243	https://www.sciencedirect.com/science/article/pii/S0166445X18310440	2018-12-05	2019-01-24	2019-01-25	50	51	Aquatic Toxicology	1
3252	https://www.sciencedirect.com/science/article/pii/S0166445X18311275	2018-12-21	2019-02-02	2019-02-04	43	45	Aquatic Toxicology	2
3263	https://www.sciencedirect.com/science/article/pii/S0166445X18309226	2018-10-23	2019-01-25	2019-01-28	94	97	Aquatic Toxicology	3
3272	https://www.sciencedirect.com/science/article/pii/S0166445X18308889	2018-10-12	2019-02-03	2019-02-05	114	116	Aquatic Toxicology	2
3282	https://www.sciencedirect.com/science/article/pii/S0166445X18308506	2018-09-27	2018-12-02	2018-12-17	66	81	Aquatic Toxicology	15
3293	https://www.sciencedirect.com/science/article/pii/S0166445X18310154	2018-11-14	2019-02-05	2019-02-07	83	85	Aquatic Toxicology	2
3302	https://www.sciencedirect.com/science/article/pii/S0166445X18309858	2018-11-06	2019-02-06	2019-02-07	92	93	Aquatic Toxicology	1
3315	https://www.sciencedirect.com/science/article/pii/S0166445X18310737	2018-12-10	2019-01-29	2019-01-30	50	51	Aquatic Toxicology	1
3323	https://www.sciencedirect.com/science/article/pii/S0166445X18309597	2018-11-01	2019-02-11	2019-02-13	102	104	Aquatic Toxicology	2
3332	https://www.sciencedirect.com/science/article/pii/S0166445X18310750	2018-12-09	2019-02-01	2019-02-06	54	59	Aquatic Toxicology	5
3343	https://www.sciencedirect.com/science/article/pii/S0166445X18311068	2018-12-16	2019-02-18	2019-02-19	64	65	Aquatic Toxicology	1
3352	https://www.sciencedirect.com/science/article/pii/S0166445X18309299	2018-10-24	2019-02-13	2019-02-14	112	113	Aquatic Toxicology	1
3362	https://www.sciencedirect.com/science/article/pii/S0166445X18308038	2018-09-10	2019-02-17	2019-02-18	160	161	Aquatic Toxicology	1
3372	https://www.sciencedirect.com/science/article/pii/S0166445X18311159	2018-12-18	2019-02-16	2019-02-18	60	62	Aquatic Toxicology	2
3383	https://www.sciencedirect.com/science/article/pii/S0166445X18310269	2018-11-17	2019-02-15	2019-02-18	90	93	Aquatic Toxicology	3
3393	https://www.sciencedirect.com/science/article/pii/S0166445X19300396	2019-01-11	2019-02-14	2019-02-15	34	35	Aquatic Toxicology	1
3402	https://www.sciencedirect.com/science/article/pii/S0166445X19300293	2019-01-10	2019-02-18	2019-02-27	39	48	Aquatic Toxicology	9
3415	https://www.sciencedirect.com/science/article/pii/S0166445X18309263	2018-10-24	2019-02-23	2019-02-27	122	126	Aquatic Toxicology	4
3422	https://www.sciencedirect.com/science/article/pii/S0166445X18310476	2018-11-27	2019-02-26	2019-02-27	91	92	Aquatic Toxicology	1
3432	https://www.sciencedirect.com/science/article/pii/S0166445X18309779	2018-11-05	2019-02-22	2019-02-25	109	112	Aquatic Toxicology	3
3442	https://www.sciencedirect.com/science/article/pii/S0166445X19300827	2019-01-26	2019-02-28	2019-03-01	33	34	Aquatic Toxicology	1
3453	https://www.sciencedirect.com/science/article/pii/S0166445X18310646	2018-12-05	2019-02-28	2019-03-01	85	86	Aquatic Toxicology	1
3462	https://www.sciencedirect.com/science/article/pii/S0166445X18310877	2018-12-12	2019-02-26	2019-02-27	76	77	Aquatic Toxicology	1
3472	https://www.sciencedirect.com/science/article/pii/S0166445X18310282	2018-11-19	2019-03-04	2019-03-05	105	106	Aquatic Toxicology	1
3482	https://www.sciencedirect.com/science/article/pii/S0166445X19300980	2019-01-31	2019-03-06	2019-03-06	34	34	Aquatic Toxicology	0
3493	https://www.sciencedirect.com/science/article/pii/S0166445X1930092X	2019-01-30	2019-03-04	2019-03-05	33	34	Aquatic Toxicology	1
3503	https://www.sciencedirect.com/science/article/pii/S0166445X18309457	2018-10-29	2019-03-07	2019-03-08	129	130	Aquatic Toxicology	1
3515	https://www.sciencedirect.com/science/article/pii/S0166445X18310713	2018-12-06	2019-03-06	2019-03-07	90	91	Aquatic Toxicology	1
3523	https://www.sciencedirect.com/science/article/pii/S0166445X18310130	2018-11-20	2019-03-04	2019-03-05	104	105	Aquatic Toxicology	1
3533	https://www.sciencedirect.com/science/article/pii/S0166445X18311342	2018-12-25	2019-02-26	2019-02-27	63	64	Aquatic Toxicology	1
3543	https://www.sciencedirect.com/science/article/pii/S0166445X18309147	2018-10-18	2019-02-19	2019-02-21	124	126	Aquatic Toxicology	2
3553	https://www.sciencedirect.com/science/article/pii/S0166445X19301067	2019-02-05	2019-03-12	2019-03-14	35	37	Aquatic Toxicology	2
3563	https://www.sciencedirect.com/science/article/pii/S0166445X18307665	2018-08-29	2019-03-19	2019-03-20	202	203	Aquatic Toxicology	1
3572	https://www.sciencedirect.com/science/article/pii/S0166445X18310452	2018-11-29	2019-03-07	2019-03-08	98	99	Aquatic Toxicology	1
3583	https://www.sciencedirect.com/science/article/pii/S0166445X19300682	2019-01-21	2019-03-14	2019-03-20	52	58	Aquatic Toxicology	6
3592	https://www.sciencedirect.com/science/article/pii/S0166445X18310786	2018-12-10	2019-03-26	2019-03-28	106	108	Aquatic Toxicology	2
3602	https://www.sciencedirect.com/science/article/pii/S0166445X19300992	2019-01-31	2019-03-27	2019-03-29	55	57	Aquatic Toxicology	2
3615	https://www.sciencedirect.com/science/article/pii/S0166445X1831066X	2018-12-05	2019-04-01	2019-04-02	117	118	Aquatic Toxicology	1
3623	https://www.sciencedirect.com/science/article/pii/S0166445X19300189	2019-01-07	2019-03-21	2019-03-28	73	80	Aquatic Toxicology	7
3632	https://www.sciencedirect.com/science/article/pii/S0166445X1930075X	2019-01-24	2019-03-14	2019-04-01	49	67	Aquatic Toxicology	18
3643	https://www.sciencedirect.com/science/article/pii/S0166445X18310634	2018-12-04	2019-03-26	2019-03-27	112	113	Aquatic Toxicology	1
3653	https://www.sciencedirect.com/science/article/pii/S0166445X18311123	2018-12-17	2019-03-28	2019-04-01	101	105	Aquatic Toxicology	4
3662	https://www.sciencedirect.com/science/article/pii/S0166445X19300190	2019-01-08	2019-04-02	2019-04-03	84	85	Aquatic Toxicology	1
3673	https://www.sciencedirect.com/science/article/pii/S0166445X19301043	2019-02-04	2019-04-02	2019-04-04	57	59	Aquatic Toxicology	2
3683	https://www.sciencedirect.com/science/article/pii/S0166445X19300505	2019-01-14	2019-03-30	2019-04-01	75	77	Aquatic Toxicology	2
3692	https://www.sciencedirect.com/science/article/pii/S0166445X18309913	2018-11-08	2019-03-21	2019-04-06	133	149	Aquatic Toxicology	16
3702	https://www.sciencedirect.com/science/article/pii/S0166445X18306908	2018-08-04	2019-03-24	2019-03-25	232	233	Aquatic Toxicology	1
3715	https://www.sciencedirect.com/science/article/pii/S0166445X19301377	2019-02-14	2019-04-07	2019-04-08	52	53	Aquatic Toxicology	1
3723	https://www.sciencedirect.com/science/article/pii/S0166445X19300037	2019-01-03	2019-03-24	2019-03-25	80	81	Aquatic Toxicology	1
3732	https://www.sciencedirect.com/science/article/pii/S0166445X19301316	2019-02-13	2019-04-11	2019-04-12	57	58	Aquatic Toxicology	1
3743	https://www.sciencedirect.com/science/article/pii/S0166445X1930116X	2019-02-06	2019-04-09	2019-04-10	62	63	Aquatic Toxicology	1
3752	https://www.sciencedirect.com/science/article/pii/S0166445X19301948	2019-03-08	2019-04-07	2019-04-08	30	31	Aquatic Toxicology	1
3763	https://www.sciencedirect.com/science/article/pii/S0166445X1830972X	2018-11-02	2019-03-15	2019-03-19	133	137	Aquatic Toxicology	4
3773	https://www.sciencedirect.com/science/article/pii/S0166445X19301055	2019-02-04	2019-04-17	2019-04-18	72	73	Aquatic Toxicology	1
3783	https://www.sciencedirect.com/science/article/pii/S0166445X19300207	2019-01-07	2019-04-15	2019-04-16	98	99	Aquatic Toxicology	1
3793	https://www.sciencedirect.com/science/article/pii/S0166445X19301389	2019-02-15	2019-04-16	2019-04-27	60	71	Aquatic Toxicology	11
3802	https://www.sciencedirect.com/science/article/pii/S0166445X1930222X	2019-03-19	2019-04-28	2019-04-30	40	42	Aquatic Toxicology	2
3814	https://www.sciencedirect.com/science/article/pii/S0166445X19302292	2019-03-24	2019-04-28	2019-04-29	35	36	Aquatic Toxicology	1
3833	https://www.sciencedirect.com/science/article/pii/S0166445X18311445	2018-12-28	2019-04-16	2019-04-25	109	118	Aquatic Toxicology	9
3843	https://www.sciencedirect.com/science/article/pii/S0166445X19300487	2019-01-15	2019-04-30	2019-05-01	105	106	Aquatic Toxicology	1
3852	https://www.sciencedirect.com/science/article/pii/S0166445X19301638	2019-02-27	2019-04-16	2019-04-25	48	57	Aquatic Toxicology	9
3863	https://www.sciencedirect.com/science/article/pii/S0166445X18308890	2018-10-15	2019-04-28	2019-04-29	195	196	Aquatic Toxicology	1
3873	https://www.sciencedirect.com/science/article/pii/S0166445X19300736	2019-01-23	2019-05-05	2019-05-07	102	104	Aquatic Toxicology	2
3883	https://www.sciencedirect.com/science/article/pii/S0166445X19300918	2019-01-29	2019-05-08	2019-05-10	99	101	Aquatic Toxicology	2
3892	https://www.sciencedirect.com/science/article/pii/S0166445X18310245	2018-11-16	2019-04-30	2019-05-01	165	166	Aquatic Toxicology	1
3903	https://www.sciencedirect.com/science/article/pii/S0166445X19301237	2019-02-07	2019-05-09	2019-05-09	91	91	Aquatic Toxicology	0
3915	https://www.sciencedirect.com/science/article/pii/S0166445X18307963	2018-09-07	2019-05-14	2019-05-16	249	251	Aquatic Toxicology	2
3923	https://www.sciencedirect.com/science/article/pii/S0166445X19301535	2019-02-20	2019-05-14	2019-05-16	83	85	Aquatic Toxicology	2
3943	https://www.sciencedirect.com/science/article/pii/S0166445X19301845	2019-03-05	2019-05-07	2019-05-09	63	65	Aquatic Toxicology	2
3953	https://www.sciencedirect.com/science/article/pii/S0166445X19302139	2019-03-15	2019-05-14	2019-05-15	60	61	Aquatic Toxicology	1
3963	https://www.sciencedirect.com/science/article/pii/S0166445X18309949	2018-11-12	2019-04-29	2019-05-09	168	178	Aquatic Toxicology	10
3973	https://www.sciencedirect.com/science/article/pii/S0166445X19302097	2019-03-16	2019-05-14	2019-05-18	59	63	Aquatic Toxicology	4
3983	https://www.sciencedirect.com/science/article/pii/S0166445X19301869	2019-03-06	2019-05-16	2019-05-20	71	75	Aquatic Toxicology	4
3993	https://www.sciencedirect.com/science/article/pii/S0166445X18309743	2018-11-05	2019-04-28	2019-05-25	174	201	Aquatic Toxicology	27
4002	https://www.sciencedirect.com/science/article/pii/S0166445X1930195X	2019-03-10	2019-05-21	2019-05-23	72	74	Aquatic Toxicology	2
4015	https://www.sciencedirect.com/science/article/pii/S0166445X19300438	2019-01-17	2019-05-21	2019-05-22	124	125	Aquatic Toxicology	1
4023	https://www.sciencedirect.com/science/article/pii/S0166445X19302498	2019-03-29	2019-05-09	2019-05-13	41	45	Aquatic Toxicology	4
4032	https://www.sciencedirect.com/science/article/pii/S0166445X19302942	2019-04-12	2019-06-02	2019-06-03	51	52	Aquatic Toxicology	1
4043	https://www.sciencedirect.com/science/article/pii/S0166445X18308099	2018-09-12	2019-06-01	2019-06-03	262	264	Aquatic Toxicology	2
4053	https://www.sciencedirect.com/science/article/pii/S0166445X19302024	2019-03-20	2019-05-30	2019-05-31	71	72	Aquatic Toxicology	1
4062	https://www.sciencedirect.com/science/article/pii/S0166445X19301924	2019-03-07	2019-05-13	2019-05-30	67	84	Aquatic Toxicology	17
4073	https://www.sciencedirect.com/science/article/pii/S0166445X1930270X	2019-04-06	2019-05-28	2019-05-30	52	54	Aquatic Toxicology	2
4082	https://www.sciencedirect.com/science/article/pii/S0166445X19303297	2019-04-26	2019-05-27	2019-05-28	31	32	Aquatic Toxicology	1
4105	https://www.sciencedirect.com/science/article/pii/S0166445X19302760	2019-04-09	2019-06-02	2019-06-03	54	55	Aquatic Toxicology	1
4115	https://www.sciencedirect.com/science/article/pii/S0166445X18311299	2018-12-22	2019-04-29	2019-05-30	128	159	Aquatic Toxicology	31
4123	https://www.sciencedirect.com/science/article/pii/S0166445X19302899	2019-04-11	2019-06-08	2019-06-11	58	61	Aquatic Toxicology	3
4133	https://www.sciencedirect.com/science/article/pii/S0166445X19303273	2019-04-24	2019-06-11	2019-06-11	48	48	Aquatic Toxicology	0
4143	https://www.sciencedirect.com/science/article/pii/S0166445X19301742	2019-02-28	2019-06-09	2019-06-11	101	103	Aquatic Toxicology	2
4153	https://www.sciencedirect.com/science/article/pii/S0166445X1930298X	2019-04-15	2019-06-11	2019-06-13	57	59	Aquatic Toxicology	2
4162	https://www.sciencedirect.com/science/article/pii/S0166445X19301900	2019-03-07	2019-06-13	2019-06-13	98	98	Aquatic Toxicology	0
4172	https://www.sciencedirect.com/science/article/pii/S0166445X19301717	2019-02-27	2019-06-13	2019-06-13	106	106	Aquatic Toxicology	0
4182	https://www.sciencedirect.com/science/article/pii/S0166445X19301523	2019-02-20	2019-06-15	2019-06-17	115	117	Aquatic Toxicology	2
4192	https://www.sciencedirect.com/science/article/pii/S0166445X1930390X	2019-05-14	2019-06-17	2019-06-19	34	36	Aquatic Toxicology	2
4202	https://www.sciencedirect.com/science/article/pii/S0166445X19300724	2019-01-23	2019-06-11	2019-06-12	139	140	Aquatic Toxicology	1
4222	https://www.sciencedirect.com/science/article/pii/S0166445X19301754	2019-05-13	2019-06-21	2019-06-24	39	42	Aquatic Toxicology	3
4232	https://www.sciencedirect.com/science/article/pii/S0166445X19302875	2019-04-12	2019-06-25	2019-06-26	74	75	Aquatic Toxicology	1
4242	https://www.sciencedirect.com/science/article/pii/S0166445X1830924X	2018-10-22	2019-06-25	2019-06-26	246	247	Aquatic Toxicology	1
4252	https://www.sciencedirect.com/science/article/pii/S0166445X19303091	2019-05-05	2019-07-01	2019-07-02	57	58	Aquatic Toxicology	1
4262	https://www.sciencedirect.com/science/article/pii/S0166445X19301936	2019-03-08	2019-06-19	2019-06-20	103	104	Aquatic Toxicology	1
4272	https://www.sciencedirect.com/science/article/pii/S0166445X19303431	2019-05-02	2019-06-18	2019-07-06	47	65	Aquatic Toxicology	18
4282	https://www.sciencedirect.com/science/article/pii/S0166445X19303856	2019-05-13	2019-06-22	2019-07-04	40	52	Aquatic Toxicology	12
4292	https://www.sciencedirect.com/science/article/pii/S0166445X19304151	2019-05-22	2019-07-04	2019-07-05	43	44	Aquatic Toxicology	1
4302	https://www.sciencedirect.com/science/article/pii/S0166445X19303984	2019-05-17	2019-06-26	2019-06-27	40	41	Aquatic Toxicology	1
4315	https://www.sciencedirect.com/science/article/pii/S0166445X19304175	2019-05-22	2019-07-07	2019-07-09	46	48	Aquatic Toxicology	2
4322	https://www.sciencedirect.com/science/article/pii/S0166445X1930236X	2019-03-26	2019-07-04	2019-07-05	100	101	Aquatic Toxicology	1
4332	https://www.sciencedirect.com/science/article/pii/S0166445X19302589	2019-04-03	2019-07-07	2019-07-11	95	99	Aquatic Toxicology	4
4342	https://www.sciencedirect.com/science/article/pii/S0166445X19302383	2019-04-16	2019-07-13	2019-07-15	88	90	Aquatic Toxicology	2
4352	https://www.sciencedirect.com/science/article/pii/S0166445X19302504	2019-03-29	2019-07-15	2019-07-18	108	111	Aquatic Toxicology	3
4362	https://www.sciencedirect.com/science/article/pii/S0166445X19303777	2019-05-09	2019-07-18	2019-07-19	70	71	Aquatic Toxicology	1
4372	https://www.sciencedirect.com/science/article/pii/S0166445X18311007	2018-12-14	2019-06-23	2019-07-13	191	211	Aquatic Toxicology	20
4382	https://www.sciencedirect.com/science/article/pii/S0166445X19302619	2019-04-02	2019-07-15	2019-07-16	104	105	Aquatic Toxicology	1
4392	https://www.sciencedirect.com/science/article/pii/S0166445X19303170	2019-04-23	2019-07-13	2019-07-14	81	82	Aquatic Toxicology	1
4402	https://www.sciencedirect.com/science/article/pii/S0166445X19304552	2019-06-05	2019-07-10	2019-07-14	35	39	Aquatic Toxicology	4
4414	https://www.sciencedirect.com/science/article/pii/S0166445X19303522	2019-05-03	2019-07-15	2019-07-16	73	74	Aquatic Toxicology	1
4422	https://www.sciencedirect.com/science/article/pii/S0166445X19304692	2019-06-06	2019-07-24	2019-07-25	48	49	Aquatic Toxicology	1
4432	https://www.sciencedirect.com/science/article/pii/S0166445X19303339	2019-04-28	2019-07-23	2019-07-26	86	89	Aquatic Toxicology	3
4442	https://www.sciencedirect.com/science/article/pii/S0166445X19303169	2019-04-22	2019-07-25	2019-07-26	94	95	Aquatic Toxicology	1
4452	https://www.sciencedirect.com/science/article/pii/S0166445X19301699	2019-02-27	2019-07-09	2019-07-10	132	133	Aquatic Toxicology	1
4462	https://www.sciencedirect.com/science/article/pii/S0166445X19304783	2019-06-10	2019-08-04	2019-08-05	55	56	Aquatic Toxicology	1
4472	https://www.sciencedirect.com/science/article/pii/S0166445X1831141X	2018-12-28	2019-07-27	2019-08-02	211	217	Aquatic Toxicology	6
4482	https://www.sciencedirect.com/science/article/pii/S0166445X18310671	2018-12-06	2019-07-16	2019-07-25	222	231	Aquatic Toxicology	9
4492	https://www.sciencedirect.com/science/article/pii/S0166445X19304461	2019-06-01	2019-08-01	2019-08-02	61	62	Aquatic Toxicology	1
4502	https://www.sciencedirect.com/science/article/pii/S0166445X19305144	2019-07-02	2019-08-13	2019-08-14	42	43	Aquatic Toxicology	1
4514	https://www.sciencedirect.com/science/article/pii/S0166445X19304114	2019-05-21	2019-08-13	2019-08-14	84	85	Aquatic Toxicology	1
4522	https://www.sciencedirect.com/science/article/pii/S0166445X19301985	2019-03-10	2019-08-18	2019-08-19	161	162	Aquatic Toxicology	1
4532	https://www.sciencedirect.com/science/article/pii/S0166445X19305193	2019-07-03	2019-08-20	2019-08-21	48	49	Aquatic Toxicology	1
4552	https://www.sciencedirect.com/science/article/pii/S0166445X1930476X	2019-06-10	2019-08-22	2019-08-25	73	76	Aquatic Toxicology	3
4562	https://www.sciencedirect.com/science/article/pii/S0166445X19303947	2019-05-15	2019-08-22	2019-08-27	99	104	Aquatic Toxicology	5
4572	https://www.sciencedirect.com/science/article/pii/S0166445X19305004	2019-06-20	2019-08-27	2019-08-28	68	69	Aquatic Toxicology	1
4582	https://www.sciencedirect.com/science/article/pii/S0166445X19305223	2019-07-03	2019-08-27	2019-08-29	55	57	Aquatic Toxicology	2
4592	https://www.sciencedirect.com/science/article/pii/S0166445X19305065	2019-06-25	2019-08-19	2019-08-30	55	66	Aquatic Toxicology	11
4602	https://www.sciencedirect.com/science/article/pii/S0166445X19304059	2019-05-19	2019-08-27	2019-08-30	100	103	Aquatic Toxicology	3
4615	https://www.sciencedirect.com/science/article/pii/S0166445X19302930	2019-05-17	2019-08-28	2019-08-29	103	104	Aquatic Toxicology	1
4622	https://www.sciencedirect.com/science/article/pii/S0166445X19304667	2019-06-06	2019-08-18	2019-08-19	73	74	Aquatic Toxicology	1
4632	https://www.sciencedirect.com/science/article/pii/S0166445X19305041	2019-06-26	2019-09-03	2019-09-04	69	70	Aquatic Toxicology	1
4642	https://www.sciencedirect.com/science/article/pii/S0166445X19301559	2019-02-20	2019-09-01	2019-09-05	193	197	Aquatic Toxicology	4
4652	https://www.sciencedirect.com/science/article/pii/S0166445X19302309	2019-03-24	2019-09-10	2019-09-11	170	171	Aquatic Toxicology	1
4662	https://www.sciencedirect.com/science/article/pii/S0166445X19305934	2019-07-26	2019-09-05	2019-09-06	41	42	Aquatic Toxicology	1
4672	https://www.sciencedirect.com/science/article/pii/S0166445X19305156	2019-07-01	2019-09-11	2019-09-13	72	74	Aquatic Toxicology	2
4682	https://www.sciencedirect.com/science/article/pii/S0166445X19302486	2019-03-28	2019-09-03	2019-09-04	159	160	Aquatic Toxicology	1
4692	https://www.sciencedirect.com/science/article/pii/S0166445X19304072	2019-05-20	2019-08-22	2019-09-12	94	115	Aquatic Toxicology	21
4702	https://www.sciencedirect.com/science/article/pii/S0166445X19302693	2019-04-05	2019-09-11	2019-09-12	159	160	Aquatic Toxicology	1
4714	https://www.sciencedirect.com/science/article/pii/S0166445X19305843	2019-07-23	2019-09-17	2019-09-18	56	57	Aquatic Toxicology	1
4722	https://www.sciencedirect.com/science/article/pii/S0166445X19305764	2019-07-19	2019-09-18	2019-09-19	61	62	Aquatic Toxicology	1
4732	https://www.sciencedirect.com/science/article/pii/S0166445X1930445X	2019-05-30	2019-09-18	2019-09-19	111	112	Aquatic Toxicology	1
4742	https://www.sciencedirect.com/science/article/pii/S0166445X19304801	2019-06-10	2019-09-18	2019-09-19	100	101	Aquatic Toxicology	1
4752	https://www.sciencedirect.com/science/article/pii/S0166445X19304825	2019-06-12	2019-09-18	2019-09-19	98	99	Aquatic Toxicology	1
4762	https://www.sciencedirect.com/science/article/pii/S0166445X19306320	2019-08-08	2019-09-18	2019-09-21	41	44	Aquatic Toxicology	3
4772	https://www.sciencedirect.com/science/article/pii/S0166445X19304382	2019-06-03	2019-09-05	2019-09-11	94	100	Aquatic Toxicology	6
4782	https://www.sciencedirect.com/science/article/pii/S0166445X19306411	2019-08-12	2019-09-12	2019-09-16	31	35	Aquatic Toxicology	4
4792	https://www.sciencedirect.com/science/article/pii/S0166445X19305648	2019-07-15	2019-09-26	2019-09-27	73	74	Aquatic Toxicology	1
4802	https://www.sciencedirect.com/science/article/pii/S0166445X19305995	2019-07-28	2019-09-26	2019-09-27	60	61	Aquatic Toxicology	1
4815	https://www.sciencedirect.com/science/article/pii/S0166445X1930582X	2019-07-22	2019-09-26	2019-09-27	66	67	Aquatic Toxicology	1
4822	https://www.sciencedirect.com/science/article/pii/S0166445X1930459X	2019-06-06	2019-09-24	2019-09-28	110	114	Aquatic Toxicology	4
4832	https://www.sciencedirect.com/science/article/pii/S0166445X19304989	2019-06-20	2019-09-26	2019-09-27	98	99	Aquatic Toxicology	1
4842	https://www.sciencedirect.com/science/article/pii/S0166445X1930637X	2019-08-10	2019-09-30	2019-10-03	51	54	Aquatic Toxicology	3
4852	https://www.sciencedirect.com/science/article/pii/S0166445X19305089	2019-06-28	2019-10-05	2019-10-11	99	105	Aquatic Toxicology	6
4862	https://www.sciencedirect.com/science/article/pii/S0166445X19306812	2019-08-26	2019-10-05	2019-10-12	40	47	Aquatic Toxicology	7
4872	https://www.sciencedirect.com/science/article/pii/S0166445X19306769	2019-08-24	2019-10-07	2019-10-12	44	49	Aquatic Toxicology	5
4882	https://www.sciencedirect.com/science/article/pii/S0166445X1930431X	2019-05-27	2019-09-30	2019-10-03	126	129	Aquatic Toxicology	3
4892	https://www.sciencedirect.com/science/article/pii/S0166445X19306046	2019-07-30	2019-09-30	2019-10-13	62	75	Aquatic Toxicology	13
4902	https://www.sciencedirect.com/science/article/pii/S0166445X19305417	2019-07-10	2019-09-25	2019-09-26	77	78	Aquatic Toxicology	1
4915	https://www.sciencedirect.com/science/article/pii/S0166445X19304187	2019-05-22	2019-10-11	2019-10-19	142	150	Aquatic Toxicology	8
4922	https://www.sciencedirect.com/science/article/pii/S0166445X19304990	2019-06-20	2019-10-13	2019-10-19	115	121	Aquatic Toxicology	6
4932	https://www.sciencedirect.com/science/article/pii/S0166445X19303303	2019-04-30	2019-10-22	2019-10-27	175	180	Aquatic Toxicology	5
4942	https://www.sciencedirect.com/science/article/pii/S0166445X19305569	2019-07-18	2019-09-30	2019-10-06	74	80	Aquatic Toxicology	6
4952	https://www.sciencedirect.com/science/article/pii/S0166445X19306654	2019-08-20	2019-10-23	2019-10-31	64	72	Aquatic Toxicology	8
4962	https://www.sciencedirect.com/science/article/pii/S0166445X19306587	2019-08-19	2019-10-22	2019-11-01	64	74	Aquatic Toxicology	10
4972	https://www.sciencedirect.com/science/article/pii/S0166445X19305387	2019-07-10	2019-10-21	2019-10-30	103	112	Aquatic Toxicology	9
4982	https://www.sciencedirect.com/science/article/pii/S0166445X1930284X	2019-04-12	2019-10-29	2019-11-03	200	205	Aquatic Toxicology	5
4992	https://www.sciencedirect.com/science/article/pii/S0166445X19306617	2019-08-19	2019-10-29	2019-11-03	71	76	Aquatic Toxicology	5
5002	https://www.sciencedirect.com/science/article/pii/S0166445X19305259	2019-07-04	2019-10-14	2019-10-24	102	112	Aquatic Toxicology	10
5015	https://www.sciencedirect.com/science/article/pii/S0166445X19304874	2019-06-15	2019-10-31	2019-11-05	138	143	Aquatic Toxicology	5
5022	https://www.sciencedirect.com/science/article/pii/S0166445X19307374	2019-09-11	2019-11-05	2019-11-06	55	56	Aquatic Toxicology	1
5032	https://www.sciencedirect.com/science/article/pii/S0166445X19306538	2019-08-16	2019-10-27	2019-11-07	72	83	Aquatic Toxicology	11
5042	https://www.sciencedirect.com/science/article/pii/S0166445X19304837	2019-06-14	2019-10-01	2019-10-19	109	127	Aquatic Toxicology	18
5052	https://www.sciencedirect.com/science/article/pii/S0166445X19306186	2019-08-04	2019-10-17	2019-11-01	74	89	Aquatic Toxicology	15
5062	https://www.sciencedirect.com/science/article/pii/S0166445X19306162	2019-08-25	2019-11-01	2019-11-09	68	76	Aquatic Toxicology	8
5072	https://www.sciencedirect.com/science/article/pii/S0166445X19303017	2019-04-17	2019-10-11	2019-11-10	177	207	Aquatic Toxicology	30
5082	https://www.sciencedirect.com/science/article/pii/S0166445X19307052	2019-08-31	2019-10-12	2019-11-11	42	72	Aquatic Toxicology	30
5092	https://www.sciencedirect.com/science/article/pii/S0166445X19307192	2019-09-09	2019-11-14	2019-11-16	66	68	Aquatic Toxicology	2
5104	https://www.sciencedirect.com/science/article/pii/S0166445X19306903	2019-08-28	2019-11-14	2019-11-16	78	80	Aquatic Toxicology	2
5114	https://www.sciencedirect.com/science/article/pii/S0166445X1930253X	2019-04-05	2019-11-18	2019-11-19	227	228	Aquatic Toxicology	1
5122	https://www.sciencedirect.com/science/article/pii/S0166445X19306381	2019-08-18	2019-11-03	2019-11-15	77	89	Aquatic Toxicology	12
5132	https://www.sciencedirect.com/science/article/pii/S0166445X1930668X	2019-08-21	2019-11-09	2019-11-20	80	91	Aquatic Toxicology	11
5142	https://www.sciencedirect.com/science/article/pii/S0166445X19307040	2019-08-31	2019-11-20	2019-11-25	81	86	Aquatic Toxicology	5
5152	https://www.sciencedirect.com/science/article/pii/S0166445X19305740	2019-08-13	2019-11-21	2019-11-23	100	102	Aquatic Toxicology	2
5162	https://www.sciencedirect.com/science/article/pii/S0166445X19305831	2019-07-23	2019-10-30	2019-11-12	99	112	Aquatic Toxicology	13
5172	https://www.sciencedirect.com/science/article/pii/S0166445X19307210	2019-09-06	2019-11-21	2019-11-23	76	78	Aquatic Toxicology	2
5182	https://www.sciencedirect.com/science/article/pii/S0166445X19306599	2019-08-19	2019-11-08	2019-11-14	81	87	Aquatic Toxicology	6
5192	https://www.sciencedirect.com/science/article/pii/S0166445X19307386	2019-09-11	2019-10-26	2019-11-15	45	65	Aquatic Toxicology	20
5202	https://www.sciencedirect.com/science/article/pii/S0166445X19306848	2019-08-27	2019-11-27	2019-11-28	92	93	Aquatic Toxicology	1
5215	https://www.sciencedirect.com/science/article/pii/S0166445X19306757	2019-08-23	2019-11-30	2019-12-04	99	103	Aquatic Toxicology	4
5222	https://www.sciencedirect.com/science/article/pii/S0166445X1930726X	2019-09-09	2019-11-30	2019-12-05	82	87	Aquatic Toxicology	5
5232	https://www.sciencedirect.com/science/article/pii/S0166445X19306824	2019-08-26	2019-11-30	2019-12-05	96	101	Aquatic Toxicology	5
5242	https://www.sciencedirect.com/science/article/pii/S0166445X19307751	2019-09-20	2019-11-30	2019-12-04	71	75	Aquatic Toxicology	4
5252	https://www.sciencedirect.com/science/article/pii/S0166445X19308938	2019-10-28	2019-12-05	2019-12-10	38	43	Aquatic Toxicology	5
5262	https://www.sciencedirect.com/science/article/pii/S0166445X19306344	2019-08-20	2019-12-01	2019-12-12	103	114	Aquatic Toxicology	11
5272	https://www.sciencedirect.com/science/article/pii/S0166445X19305272	2019-07-04	2019-11-14	2019-11-15	133	134	Aquatic Toxicology	1
5282	https://www.sciencedirect.com/science/article/pii/S0166445X19305958	2019-07-27	2019-11-25	2019-12-10	121	136	Aquatic Toxicology	15
5292	https://www.sciencedirect.com/science/article/pii/S0166445X19306290	2019-08-07	2019-12-08	2019-12-14	123	129	Aquatic Toxicology	6
5302	https://www.sciencedirect.com/science/article/pii/S0166445X19308379	2019-10-13	2019-12-15	2019-12-17	63	65	Aquatic Toxicology	2
5314	https://www.sciencedirect.com/science/article/pii/S0166445X19307970	2019-09-26	2019-12-25	2019-12-26	90	91	Aquatic Toxicology	1
5322	https://www.sciencedirect.com/science/article/pii/S0166445X19309014	2019-10-30	2019-12-26	2019-12-27	57	58	Aquatic Toxicology	1
5332	https://www.sciencedirect.com/science/article/pii/S0166445X19308288	2019-10-09	2019-12-27	2019-12-28	79	80	Aquatic Toxicology	1
5342	https://www.sciencedirect.com/science/article/pii/S0166445X19307854	2019-09-23	2019-12-29	2019-12-31	97	99	Aquatic Toxicology	2
5352	https://www.sciencedirect.com/science/article/pii/S0166445X19307647	2019-09-17	2019-12-12	2019-12-13	86	87	Aquatic Toxicology	1
5362	https://www.sciencedirect.com/science/article/pii/S0166445X19307829	2019-09-23	2020-01-01	2020-01-03	100	102	Aquatic Toxicology	2
5372	https://www.sciencedirect.com/science/article/pii/S0166445X19305922	2019-07-26	2020-01-08	2020-01-09	166	167	Aquatic Toxicology	1
5382	https://www.sciencedirect.com/science/article/pii/S0166445X1930997X	2019-11-27	2020-01-06	2020-01-10	40	44	Aquatic Toxicology	4
5392	https://www.sciencedirect.com/science/article/pii/S0166445X19308707	2019-10-22	2020-01-05	2020-01-10	75	80	Aquatic Toxicology	5
5402	https://www.sciencedirect.com/science/article/pii/S0166445X19308082	2019-10-02	2020-01-03	2020-01-09	93	99	Aquatic Toxicology	6
5414	https://www.sciencedirect.com/science/article/pii/S0166445X19306927	2019-08-28	2020-01-12	2020-01-15	137	140	Aquatic Toxicology	3
5422	https://www.sciencedirect.com/science/article/pii/S0166445X19309300	2019-11-11	2020-01-17	2020-01-20	67	70	Aquatic Toxicology	3
5432	https://www.sciencedirect.com/science/article/pii/S0166445X19308227	2019-10-07	2019-12-19	2019-12-20	73	74	Aquatic Toxicology	1
5442	https://www.sciencedirect.com/science/article/pii/S0166445X19308392	2019-10-14	2020-01-03	2020-01-07	81	85	Aquatic Toxicology	4
5452	https://www.sciencedirect.com/science/article/pii/S0166445X19308380	2019-10-14	2019-12-22	2019-12-24	69	71	Aquatic Toxicology	2
5462	https://www.sciencedirect.com/science/article/pii/S0166445X19307337	2019-09-12	2020-01-22	2020-01-23	132	133	Aquatic Toxicology	1
5472	https://www.sciencedirect.com/science/article/pii/S0166445X19307684	2019-09-18	2020-01-15	2020-01-20	119	124	Aquatic Toxicology	5
5482	https://www.sciencedirect.com/science/article/pii/S0166445X1930983X	2019-11-24	2020-01-04	2020-01-24	41	61	Aquatic Toxicology	20
5492	https://www.sciencedirect.com/science/article/pii/S0166445X1930788X	2019-09-24	2020-01-30	2020-01-31	128	129	Aquatic Toxicology	1
5502	https://www.sciencedirect.com/science/article/pii/S0166445X19309890	2019-11-26	2020-01-20	2020-01-25	55	60	Aquatic Toxicology	5
5514	https://www.sciencedirect.com/science/article/pii/S0166445X19309841	2019-11-25	2020-01-30	2020-01-31	66	67	Aquatic Toxicology	1
5522	https://www.sciencedirect.com/science/article/pii/S0166445X19310537	2019-12-14	2020-01-27	2020-01-30	44	47	Aquatic Toxicology	3
5532	https://www.sciencedirect.com/science/article/pii/S0166445X19309804	2019-11-24	2020-02-04	2020-02-05	72	73	Aquatic Toxicology	1
5542	https://www.sciencedirect.com/science/article/pii/S0166445X19309762	2019-11-21	2020-02-07	2020-02-07	78	78	Aquatic Toxicology	0
5552	https://www.sciencedirect.com/science/article/pii/S0166445X19308732	2019-10-22	2020-02-07	2020-02-07	108	108	Aquatic Toxicology	0
5562	https://www.sciencedirect.com/science/article/pii/S0166445X19307866	2019-09-24	2020-02-10	2020-02-11	139	140	Aquatic Toxicology	1
5572	https://www.sciencedirect.com/science/article/pii/S0166445X19308318	2019-10-12	2020-02-05	2020-02-06	116	117	Aquatic Toxicology	1
5582	https://www.sciencedirect.com/science/article/pii/S0166445X19308999	2019-10-29	2020-01-31	2020-02-01	94	95	Aquatic Toxicology	1
5592	https://www.sciencedirect.com/science/article/pii/S0166445X1930894X	2019-10-28	2020-01-13	2020-02-03	77	98	Aquatic Toxicology	21
5602	https://www.sciencedirect.com/science/article/pii/S0166445X19308598	2019-10-21	2020-02-17	2020-02-19	119	121	Aquatic Toxicology	2
5614	https://www.sciencedirect.com/science/article/pii/S0166445X19306885	2019-08-29	2020-02-11	2020-02-12	166	167	Aquatic Toxicology	1
5622	https://www.sciencedirect.com/science/article/pii/S0166445X19308458	2019-10-22	2020-02-17	2020-02-18	118	119	Aquatic Toxicology	1
5632	https://www.sciencedirect.com/science/article/pii/S0166445X19309932	2019-11-26	2020-02-17	2020-02-18	83	84	Aquatic Toxicology	1
5642	https://www.sciencedirect.com/science/article/pii/S0166445X19310355	2019-12-09	2020-02-16	2020-02-17	69	70	Aquatic Toxicology	1
5652	https://www.sciencedirect.com/science/article/pii/S0166445X19306873	2019-08-27	2020-02-17	2020-02-18	174	175	Aquatic Toxicology	1
5662	https://www.sciencedirect.com/science/article/pii/S0166445X19310513	2019-12-12	2020-01-21	2020-02-02	40	52	Aquatic Toxicology	12
5672	https://www.sciencedirect.com/science/article/pii/S0166445X1931046X	2019-12-12	2020-02-29	2020-03-02	79	81	Aquatic Toxicology	2
5682	https://www.sciencedirect.com/science/article/pii/S0166445X19307775	2019-09-25	2020-03-01	2020-03-02	158	159	Aquatic Toxicology	1
5692	https://www.sciencedirect.com/science/article/pii/S0166445X1930671X	2019-08-22	2020-02-28	2020-02-29	190	191	Aquatic Toxicology	1
5702	https://www.sciencedirect.com/science/article/pii/S0166445X19309233	2019-11-08	2020-03-01	2020-03-03	114	116	Aquatic Toxicology	2
5714	https://www.sciencedirect.com/science/article/pii/S0166445X19308409	2019-10-14	2020-03-04	2020-03-04	142	142	Aquatic Toxicology	0
5722	https://www.sciencedirect.com/science/article/pii/S0166445X19306307	2019-08-12	2020-02-27	2020-02-28	199	200	Aquatic Toxicology	1
5732	https://www.sciencedirect.com/science/article/pii/S0166445X20300369	2020-01-17	2020-03-07	2020-03-09	50	52	Aquatic Toxicology	2
5742	https://www.sciencedirect.com/science/article/pii/S0166445X19310100	2019-12-02	2020-03-08	2020-03-10	97	99	Aquatic Toxicology	2
5752	https://www.sciencedirect.com/science/article/pii/S0166445X19309324	2019-11-12	2020-03-07	2020-03-09	116	118	Aquatic Toxicology	2
5762	https://www.sciencedirect.com/science/article/pii/S0166445X19308872	2019-10-25	2020-03-10	2020-03-18	137	145	Aquatic Toxicology	8
5772	https://www.sciencedirect.com/science/article/pii/S0166445X19307830	2019-09-23	2020-03-11	2020-03-12	170	171	Aquatic Toxicology	1
5782	https://www.sciencedirect.com/science/article/pii/S0166445X19309245	2019-11-08	2020-03-07	2020-03-09	120	122	Aquatic Toxicology	2
5792	https://www.sciencedirect.com/science/article/pii/S0166445X19311087	2019-12-29	2020-03-15	2020-03-16	77	78	Aquatic Toxicology	1
5802	https://www.sciencedirect.com/science/article/pii/S0166445X19310859	2019-12-19	2020-03-11	2020-03-12	83	84	Aquatic Toxicology	1
5815	https://www.sciencedirect.com/science/article/pii/S0166445X20300722	2020-01-31	2020-03-18	2020-03-19	47	48	Aquatic Toxicology	1
5822	https://www.sciencedirect.com/science/article/pii/S0166445X19306861	2019-08-27	2020-03-21	2020-03-26	207	212	Aquatic Toxicology	5
5832	https://www.sciencedirect.com/science/article/pii/S0166445X19311063	2019-12-27	2020-03-23	2020-03-30	87	94	Aquatic Toxicology	7
5842	https://www.sciencedirect.com/science/article/pii/S0166445X19308136	2019-10-16	2020-02-11	2020-02-12	118	119	Aquatic Toxicology	1
5852	https://www.sciencedirect.com/science/article/pii/S0166445X19308197	2019-10-06	2020-03-18	2020-04-07	164	184	Aquatic Toxicology	20
5862	https://www.sciencedirect.com/science/article/pii/S0166445X19307118	2019-09-03	2020-03-19	2020-04-11	198	221	Aquatic Toxicology	23
5872	https://www.sciencedirect.com/science/article/pii/S0166445X20302356	2019-12-18	2020-04-07	2020-04-22	111	126	Aquatic Toxicology	15
5882	https://www.sciencedirect.com/science/article/pii/S0166445X20302423	2019-10-29	2020-04-12	2020-04-22	166	176	Aquatic Toxicology	10
5892	https://www.sciencedirect.com/science/article/pii/S0166445X20302459	2019-10-02	2020-04-14	2020-04-24	195	205	Aquatic Toxicology	10
5902	https://www.sciencedirect.com/science/article/pii/S0166445X20302320	2020-01-20	2020-03-25	2020-04-24	65	95	Aquatic Toxicology	30
5915	https://www.sciencedirect.com/science/article/pii/S0166445X20302344	2019-10-25	2020-04-03	2020-04-27	161	185	Aquatic Toxicology	24
5922	https://www.sciencedirect.com/science/article/pii/S0166445X20302319	2019-09-26	2020-03-24	2020-04-27	180	214	Aquatic Toxicology	34
5932	https://www.sciencedirect.com/science/article/pii/S0166445X20302484	2019-11-25	2020-04-17	2020-05-01	144	158	Aquatic Toxicology	14
5942	https://www.sciencedirect.com/science/article/pii/S0166445X20302472	2020-01-13	2020-04-17	2020-05-01	95	109	Aquatic Toxicology	14
5952	https://www.sciencedirect.com/science/article/pii/S0166445X20302460	2020-02-16	2020-04-19	2020-05-01	63	75	Aquatic Toxicology	12
5962	https://www.sciencedirect.com/science/article/pii/S0166445X20302435	2019-12-22	2020-04-11	2020-04-27	111	127	Aquatic Toxicology	16
5972	https://www.sciencedirect.com/science/article/pii/S0166445X20302332	2019-11-19	2020-04-01	2020-05-01	134	164	Aquatic Toxicology	30
5982	https://www.sciencedirect.com/science/article/pii/S0166445X20302290	2019-11-19	2020-03-24	2020-05-08	126	171	Aquatic Toxicology	45
5992	https://www.sciencedirect.com/science/article/pii/S0166445X20302496	2019-10-24	2020-04-18	2020-05-01	177	190	Aquatic Toxicology	13
6002	https://www.sciencedirect.com/science/article/pii/S0166445X20302307	2020-01-01	2020-03-27	2020-05-03	86	123	Aquatic Toxicology	37
6015	https://www.sciencedirect.com/science/article/pii/S0166445X20302447	2020-02-29	2020-04-14	2020-05-11	45	72	Aquatic Toxicology	27
6022	https://www.sciencedirect.com/science/article/pii/S0166445X20302538	2020-03-07	2020-04-28	2020-05-12	52	66	Aquatic Toxicology	14
6032	https://www.sciencedirect.com/science/article/pii/S0166445X2030254X	2019-12-16	2020-04-29	2020-05-15	135	151	Aquatic Toxicology	16
6042	https://www.sciencedirect.com/science/article/pii/S0166445X20302708	2019-11-21	2020-05-13	2020-05-19	174	180	Aquatic Toxicology	6
6052	https://www.sciencedirect.com/science/article/pii/S0166445X20302526	2019-10-11	2020-04-28	2020-05-18	200	220	Aquatic Toxicology	20
6062	https://www.sciencedirect.com/science/article/pii/S0166445X20302666	2019-12-07	2020-05-05	2020-05-13	150	158	Aquatic Toxicology	8
6072	https://www.sciencedirect.com/science/article/pii/S0166445X2030268X	2020-03-13	2020-05-10	2020-05-23	58	71	Aquatic Toxicology	13
6082	https://www.sciencedirect.com/science/article/pii/S0166445X20302678	2020-01-01	2020-05-07	2020-05-16	127	136	Aquatic Toxicology	9
6092	https://www.sciencedirect.com/science/article/pii/S0166445X2030271X	2020-04-10	2020-05-17	2020-05-24	37	44	Aquatic Toxicology	7
6104	https://www.sciencedirect.com/science/article/pii/S0166445X20302642	2019-11-10	2020-05-01	2020-05-16	173	188	Aquatic Toxicology	15
6115	https://www.sciencedirect.com/science/article/pii/S0166445X20302630	2019-12-24	2020-05-03	2020-05-16	131	144	Aquatic Toxicology	13
6122	https://www.sciencedirect.com/science/article/pii/S0166445X20302691	2020-03-27	2020-05-10	2020-05-23	44	57	Aquatic Toxicology	13
6132	https://www.sciencedirect.com/science/article/pii/S0166445X20302654	2020-02-03	2020-05-03	2020-05-16	90	103	Aquatic Toxicology	13
6142	https://www.sciencedirect.com/science/article/pii/S0166445X20302721	2019-09-30	2020-05-20	2020-06-04	233	248	Aquatic Toxicology	15
6152	https://www.sciencedirect.com/science/article/pii/S0166445X20302733	2020-01-19	2020-05-23	2020-05-28	125	130	Aquatic Toxicology	5
6162	https://www.sciencedirect.com/science/article/pii/S0166445X20302769	2020-01-20	2020-05-29	2020-06-12	130	144	Aquatic Toxicology	14
6172	https://www.sciencedirect.com/science/article/pii/S0166445X20302915	2020-05-03	2020-06-06	2020-06-12	34	40	Aquatic Toxicology	6
6182	https://www.sciencedirect.com/science/article/pii/S0166445X20302940	2020-01-03	2020-06-07	2020-06-12	156	161	Aquatic Toxicology	5
6192	https://www.sciencedirect.com/science/article/pii/S0166445X20302903	2020-03-10	2020-06-07	2020-06-12	89	94	Aquatic Toxicology	5
6202	https://www.sciencedirect.com/science/article/pii/S0166445X20302939	2020-01-24	2020-06-07	2020-06-12	135	140	Aquatic Toxicology	5
6215	https://www.sciencedirect.com/science/article/pii/S0166445X20302782	2019-12-02	2020-05-31	2020-06-12	181	193	Aquatic Toxicology	12
6222	https://www.sciencedirect.com/science/article/pii/S0166445X20302952	2019-11-28	2020-06-07	2020-06-12	192	197	Aquatic Toxicology	5
6232	https://www.sciencedirect.com/science/article/pii/S0166445X20302964	2019-12-04	2020-06-09	2020-06-16	188	195	Aquatic Toxicology	7
6242	https://www.sciencedirect.com/science/article/pii/S0166445X20302988	2020-01-09	2020-06-14	2020-06-18	157	161	Aquatic Toxicology	4
6252	https://www.sciencedirect.com/science/article/pii/S0166445X20303003	2019-11-05	2020-06-14	2020-06-20	222	228	Aquatic Toxicology	6
6262	https://www.sciencedirect.com/science/article/pii/S0166445X2030299X	2020-03-28	2020-06-15	2020-06-18	79	82	Aquatic Toxicology	3
6272	https://www.sciencedirect.com/science/article/pii/S0166445X20302770	2019-11-04	2020-05-30	2020-06-12	208	221	Aquatic Toxicology	13
6282	https://www.sciencedirect.com/science/article/pii/S0166445X20302745	2020-01-22	2020-05-23	2020-06-15	122	145	Aquatic Toxicology	23
6292	https://www.sciencedirect.com/science/article/pii/S0166445X20303027	2020-03-12	2020-06-16	2020-06-25	96	105	Aquatic Toxicology	9
6302	https://www.sciencedirect.com/science/article/pii/S0166445X20303039	2019-11-20	2020-06-21	2020-06-24	214	217	Aquatic Toxicology	3
6315	https://www.sciencedirect.com/science/article/pii/S0166445X20302976	2020-02-04	2020-06-14	2020-06-18	131	135	Aquatic Toxicology	4
6322	https://www.sciencedirect.com/science/article/pii/S0166445X20302757	2020-03-15	2020-05-30	2020-06-23	76	100	Aquatic Toxicology	24
6332	https://www.sciencedirect.com/science/article/pii/S0166445X20303076	2020-02-24	2020-06-26	2020-06-30	123	127	Aquatic Toxicology	4
6342	https://www.sciencedirect.com/science/article/pii/S0166445X20303052	2019-10-22	2020-06-25	2020-06-29	247	251	Aquatic Toxicology	4
6352	https://www.sciencedirect.com/science/article/pii/S0166445X2030309X	2020-01-03	2020-07-01	2020-07-03	180	182	Aquatic Toxicology	2
6362	https://www.sciencedirect.com/science/article/pii/S0166445X20303064	2019-09-12	2020-06-26	2020-06-30	288	292	Aquatic Toxicology	4
6372	https://www.sciencedirect.com/science/article/pii/S0166445X20303040	2020-04-26	2020-06-22	2020-07-03	57	68	Aquatic Toxicology	11
6382	https://www.sciencedirect.com/science/article/pii/S0166445X20303088	2020-02-26	2020-07-01	2020-07-03	126	128	Aquatic Toxicology	2
6392	https://www.sciencedirect.com/science/article/pii/S0166445X20303106	2020-01-07	2020-06-30	2020-07-03	175	178	Aquatic Toxicology	3
6402	https://www.sciencedirect.com/science/article/pii/S0166445X2030312X	2020-02-14	2020-07-01	2020-07-03	138	140	Aquatic Toxicology	2
6414	https://www.sciencedirect.com/science/article/pii/S0166445X20303131	2020-04-11	2020-07-03	2020-07-07	83	87	Aquatic Toxicology	4
6422	https://www.sciencedirect.com/science/article/pii/S0166445X20303167	2019-08-25	2020-07-05	2020-07-08	315	318	Aquatic Toxicology	3
6432	https://www.sciencedirect.com/science/article/pii/S0166445X20303155	2020-02-20	2020-07-05	2020-07-09	136	140	Aquatic Toxicology	4
6442	https://www.sciencedirect.com/science/article/pii/S0166445X20303143	2020-04-04	2020-07-05	2020-07-08	92	95	Aquatic Toxicology	3
6452	https://www.sciencedirect.com/science/article/pii/S0166445X20303118	2020-02-10	2020-07-01	2020-07-03	142	144	Aquatic Toxicology	2
6462	https://www.sciencedirect.com/science/article/pii/S0166445X20303015	2020-04-12	2020-06-16	2020-07-03	65	82	Aquatic Toxicology	17
6472	https://www.sciencedirect.com/science/article/pii/S0166445X20303313	2020-03-16	2020-07-17	2020-07-22	123	128	Aquatic Toxicology	5
6482	https://www.sciencedirect.com/science/article/pii/S0166445X20303301	2020-01-02	2020-07-16	2020-07-21	196	201	Aquatic Toxicology	5
6492	https://www.sciencedirect.com/science/article/pii/S0166445X20303350	2020-02-11	2020-07-23	2020-07-28	163	168	Aquatic Toxicology	5
6502	https://www.sciencedirect.com/science/article/pii/S0166445X20303180	2020-04-22	2020-07-15	2020-07-21	84	90	Aquatic Toxicology	6
6515	https://www.sciencedirect.com/science/article/pii/S0166445X20303349	2020-03-16	2020-07-24	2020-07-28	130	134	Aquatic Toxicology	4
6522	https://www.sciencedirect.com/science/article/pii/S0166445X20303337	2020-02-24	2020-07-22	2020-07-28	149	155	Aquatic Toxicology	6
6532	https://www.sciencedirect.com/science/article/pii/S0166445X20303325	2020-04-18	2020-07-18	2020-07-24	91	97	Aquatic Toxicology	6
6542	https://www.sciencedirect.com/science/article/pii/S0166445X20303465	2020-01-25	2020-08-09	2020-08-13	197	201	Aquatic Toxicology	4
6552	https://www.sciencedirect.com/science/article/pii/S0166445X20303416	2020-02-22	2020-08-03	2020-08-09	163	169	Aquatic Toxicology	6
6562	https://www.sciencedirect.com/science/article/pii/S0166445X20303428	2019-12-18	2020-08-03	2020-08-12	229	238	Aquatic Toxicology	9
6572	https://www.sciencedirect.com/science/article/pii/S0166445X20303398	2020-06-09	2020-08-03	2020-08-09	55	61	Aquatic Toxicology	6
6582	https://www.sciencedirect.com/science/article/pii/S0166445X20303386	2020-02-05	2020-07-29	2020-08-09	175	186	Aquatic Toxicology	11
6592	https://www.sciencedirect.com/science/article/pii/S0166445X20303544	2020-06-11	2020-08-10	2020-08-15	60	65	Aquatic Toxicology	5
6602	https://www.sciencedirect.com/science/article/pii/S0166445X20303374	2020-01-23	2020-07-29	2020-08-09	188	199	Aquatic Toxicology	11
6615	https://www.sciencedirect.com/science/article/pii/S0166445X20303453	2020-03-02	2020-08-07	2020-08-16	158	167	Aquatic Toxicology	9
6622	https://www.sciencedirect.com/science/article/pii/S0166445X2030343X	2020-03-03	2020-08-03	2020-08-13	153	163	Aquatic Toxicology	10
6632	https://www.sciencedirect.com/science/article/pii/S0166445X2030357X	2020-05-01	2020-08-12	2020-08-19	103	110	Aquatic Toxicology	7
6642	https://www.sciencedirect.com/science/article/pii/S0166445X20303362	2020-01-20	2020-07-28	2020-08-15	190	208	Aquatic Toxicology	18
6652	https://www.sciencedirect.com/science/article/pii/S0166445X20303581	2020-05-16	2020-08-16	2020-08-20	92	96	Aquatic Toxicology	4
6662	https://www.sciencedirect.com/science/article/pii/S0166445X20303404	2020-05-11	2020-08-03	2020-08-11	84	92	Aquatic Toxicology	8
6672	https://www.sciencedirect.com/science/article/pii/S0166445X20303593	2020-05-07	2020-08-20	2020-08-25	105	110	Aquatic Toxicology	5
6682	https://www.sciencedirect.com/science/article/pii/S0166445X20303441	2020-02-07	2020-08-07	2020-08-28	182	203	Aquatic Toxicology	21
6692	https://www.sciencedirect.com/science/article/pii/S0166445X2030360X	2020-04-08	2020-08-20	2020-08-26	134	140	Aquatic Toxicology	6
6702	https://www.sciencedirect.com/science/article/pii/S0166445X20303192	2020-03-19	2020-07-15	2020-08-27	118	161	Aquatic Toxicology	43
6715	https://www.sciencedirect.com/science/article/pii/S0166445X20303623	2020-02-21	2020-08-20	2020-08-26	181	187	Aquatic Toxicology	6
6722	https://www.sciencedirect.com/science/article/pii/S0166445X20303647	2020-04-29	2020-08-24	2020-08-28	117	121	Aquatic Toxicology	4
6732	https://www.sciencedirect.com/science/article/pii/S0166445X20303659	2020-04-01	2020-08-30	2020-09-05	151	157	Aquatic Toxicology	6
6742	https://www.sciencedirect.com/science/article/pii/S0166445X20303751	2020-04-26	2020-09-03	2020-09-06	130	133	Aquatic Toxicology	3
6752	https://www.sciencedirect.com/science/article/pii/S0166445X20303696	2020-01-02	2020-08-30	2020-09-07	241	249	Aquatic Toxicology	8
6762	https://www.sciencedirect.com/science/article/pii/S0166445X20303672	2020-05-28	2020-08-30	2020-09-05	94	100	Aquatic Toxicology	6
6772	https://www.sciencedirect.com/science/article/pii/S0166445X2030374X	2020-06-11	2020-09-01	2020-09-06	82	87	Aquatic Toxicology	5
6782	https://www.sciencedirect.com/science/article/pii/S0166445X20303684	2020-05-27	2020-08-30	2020-09-06	95	102	Aquatic Toxicology	7
6792	https://www.sciencedirect.com/science/article/pii/S0166445X20303635	2020-04-23	2020-08-24	2020-09-06	123	136	Aquatic Toxicology	13
6802	https://www.sciencedirect.com/science/article/pii/S0166445X20303726	2020-07-06	2020-08-29	2020-09-09	54	65	Aquatic Toxicology	11
6815	https://www.sciencedirect.com/science/article/pii/S0166445X20303763	2020-04-23	2020-08-29	2020-09-10	128	140	Aquatic Toxicology	12
6822	https://www.sciencedirect.com/science/article/pii/S0166445X20303611	2020-02-03	2020-08-20	2020-09-03	199	213	Aquatic Toxicology	14
6832	https://www.sciencedirect.com/science/article/pii/S0166445X20303775	2020-07-29	2020-09-03	2020-09-12	36	45	Aquatic Toxicology	9
6842	https://www.sciencedirect.com/science/article/pii/S0166445X20303738	2020-01-09	2020-09-01	2020-09-06	236	241	Aquatic Toxicology	5
6852	https://www.sciencedirect.com/science/article/pii/S0166445X20303787	2020-06-19	2020-09-06	2020-09-15	79	88	Aquatic Toxicology	9
6862	https://www.sciencedirect.com/science/article/pii/S0166445X20303805	2020-06-19	2020-09-06	2020-09-12	79	85	Aquatic Toxicology	6
6872	https://www.sciencedirect.com/science/article/pii/S0166445X20303799	2020-02-11	2020-09-05	2020-09-11	207	213	Aquatic Toxicology	6
6882	https://www.sciencedirect.com/science/article/pii/S0166445X20303933	2020-08-04	2020-09-16	2020-10-02	43	59	Aquatic Toxicology	16
6892	https://www.sciencedirect.com/science/article/pii/S0166445X20303817	2020-07-21	2020-09-10	2020-09-19	51	60	Aquatic Toxicology	9
6902	https://www.sciencedirect.com/science/article/pii/S0166445X20303957	2020-04-02	2020-09-20	2020-09-24	171	175	Aquatic Toxicology	4
6915	https://www.sciencedirect.com/science/article/pii/S0166445X20303945	2020-04-12	2020-09-20	2020-09-28	161	169	Aquatic Toxicology	8
6922	https://www.sciencedirect.com/science/article/pii/S0166445X20303829	2020-03-31	2020-09-10	2020-09-19	163	172	Aquatic Toxicology	9
6932	https://www.sciencedirect.com/science/article/pii/S0166445X20303660	2020-05-17	2020-08-30	2020-09-15	105	121	Aquatic Toxicology	16
6942	https://www.sciencedirect.com/science/article/pii/S0166445X20303969	2020-06-13	2020-09-21	2020-09-28	100	107	Aquatic Toxicology	7
6952	https://www.sciencedirect.com/science/article/pii/S0166445X20304008	2020-04-08	2020-09-24	2020-09-30	169	175	Aquatic Toxicology	6
6962	https://www.sciencedirect.com/science/article/pii/S0166445X20303830	2020-05-30	2020-09-15	2020-09-30	108	123	Aquatic Toxicology	15
6972	https://www.sciencedirect.com/science/article/pii/S0166445X20303970	2019-12-04	2020-09-21	2020-09-25	292	296	Aquatic Toxicology	4
6982	https://www.sciencedirect.com/science/article/pii/S0166445X2030401X	2020-06-01	2020-10-01	2020-10-06	122	127	Aquatic Toxicology	5
6992	https://www.sciencedirect.com/science/article/pii/S0166445X20304033	2020-06-19	2020-09-30	2020-10-07	103	110	Aquatic Toxicology	7
7002	https://www.sciencedirect.com/science/article/pii/S0166445X20304070	2020-08-04	2020-10-06	2020-10-13	63	70	Aquatic Toxicology	7
7015	https://www.sciencedirect.com/science/article/pii/S0166445X20303295	2020-03-09	2020-07-16	2020-09-30	129	205	Aquatic Toxicology	76
7022	https://www.sciencedirect.com/science/article/pii/S0166445X20304021	2020-05-05	2020-09-30	2020-10-06	148	154	Aquatic Toxicology	6
7032	https://www.sciencedirect.com/science/article/pii/S0166445X20304082	2020-08-05	2020-10-06	2020-10-13	62	69	Aquatic Toxicology	7
7042	https://www.sciencedirect.com/science/article/pii/S0166445X20304057	2020-02-28	2020-10-05	2020-10-10	220	225	Aquatic Toxicology	5
7052	https://www.sciencedirect.com/science/article/pii/S0166445X20304094	2020-06-22	2020-10-06	2020-10-19	106	119	Aquatic Toxicology	13
7062	https://www.sciencedirect.com/science/article/pii/S0166445X20304045	2020-07-14	2020-10-04	2020-10-11	82	89	Aquatic Toxicology	7
7072	https://www.sciencedirect.com/science/article/pii/S0166445X20303982	2020-05-20	2020-09-23	2020-09-28	126	131	Aquatic Toxicology	5
7082	https://www.sciencedirect.com/science/article/pii/S0166445X20304197	2020-07-24	2020-10-21	2020-10-25	89	93	Aquatic Toxicology	4
7092	https://www.sciencedirect.com/science/article/pii/S0166445X20304215	2020-05-07	2020-10-26	2020-11-02	172	179	Aquatic Toxicology	7
7104	https://www.sciencedirect.com/science/article/pii/S0166445X20304203	2020-06-08	2020-10-26	2020-11-04	140	149	Aquatic Toxicology	9
7114	https://www.sciencedirect.com/science/article/pii/S0166445X20304252	2020-05-27	2020-10-31	2020-11-05	157	162	Aquatic Toxicology	5
7122	https://www.sciencedirect.com/science/article/pii/S0166445X20304276	2020-08-21	2020-11-01	2020-11-05	72	76	Aquatic Toxicology	4
7132	https://www.sciencedirect.com/science/article/pii/S0166445X20303714	2020-06-29	2020-08-31	2020-09-06	63	69	Aquatic Toxicology	6
7142	https://www.sciencedirect.com/science/article/pii/S0166445X20304239	2020-07-25	2020-10-25	2020-11-02	92	100	Aquatic Toxicology	8
7152	https://www.sciencedirect.com/science/article/pii/S0166445X20304227	2020-06-19	2020-10-27	2020-11-02	130	136	Aquatic Toxicology	6
7162	https://www.sciencedirect.com/science/article/pii/S0166445X2030429X	2020-09-09	2020-11-07	2020-11-11	59	63	Aquatic Toxicology	4
7172	https://www.sciencedirect.com/science/article/pii/S0166445X20304501	2020-07-06	2020-11-18	2020-11-23	135	140	Aquatic Toxicology	5
7182	https://www.sciencedirect.com/science/article/pii/S0166445X20304525	2020-08-31	2020-11-19	2020-11-24	80	85	Aquatic Toxicology	5
7192	https://www.sciencedirect.com/science/article/pii/S0166445X2030446X	2020-06-01	2020-11-18	2020-11-23	170	175	Aquatic Toxicology	5
7202	https://www.sciencedirect.com/science/article/pii/S0166445X20304513	2020-09-22	2020-11-18	2020-11-22	57	61	Aquatic Toxicology	4
7215	https://www.sciencedirect.com/science/article/pii/S0166445X20304240	2020-07-20	2020-10-29	2020-11-24	101	127	Aquatic Toxicology	26
7222	https://www.sciencedirect.com/science/article/pii/S0166445X20304392	2020-06-25	2020-11-13	2020-11-25	141	153	Aquatic Toxicology	12
7232	https://www.sciencedirect.com/science/article/pii/S0166445X20304495	2020-08-13	2020-11-18	2020-11-28	97	107	Aquatic Toxicology	10
7242	https://www.sciencedirect.com/science/article/pii/S0166445X20304483	2020-04-04	2020-11-18	2020-11-22	228	232	Aquatic Toxicology	4
7252	https://www.sciencedirect.com/science/article/pii/S0166445X20304471	2020-05-24	2020-11-18	2020-11-23	178	183	Aquatic Toxicology	5
7262	https://www.sciencedirect.com/science/article/pii/S0166445X20304380	2020-06-19	2020-11-15	2020-11-25	149	159	Aquatic Toxicology	10
7272	https://www.sciencedirect.com/science/article/pii/S0166445X20304550	2020-07-20	2020-11-28	2020-12-02	131	135	Aquatic Toxicology	4
7282	https://www.sciencedirect.com/science/article/pii/S0166445X20304586	2020-08-17	2020-11-28	2020-12-03	103	108	Aquatic Toxicology	5
7292	https://www.sciencedirect.com/science/article/pii/S0166445X20304562	2020-07-10	2020-11-27	2020-12-02	140	145	Aquatic Toxicology	5
7302	https://www.sciencedirect.com/science/article/pii/S0166445X20304665	2020-10-03	2020-12-03	2020-12-06	61	64	Aquatic Toxicology	3
7315	https://www.sciencedirect.com/science/article/pii/S0166445X20304422	2020-08-23	2020-11-15	2020-11-25	84	94	Aquatic Toxicology	10
7322	https://www.sciencedirect.com/science/article/pii/S0166445X20304434	2020-07-05	2020-11-15	2020-11-25	133	143	Aquatic Toxicology	10
7332	https://www.sciencedirect.com/science/article/pii/S0166445X20304653	2020-07-19	2020-12-03	2020-12-07	137	141	Aquatic Toxicology	4
7342	https://www.sciencedirect.com/science/article/pii/S0166445X2030463X	2020-06-08	2020-12-02	2020-12-07	177	182	Aquatic Toxicology	5
7352	https://www.sciencedirect.com/science/article/pii/S0166445X20304549	2019-12-03	2020-11-25	2020-12-02	358	365	Aquatic Toxicology	7
7362	https://www.sciencedirect.com/science/article/pii/S0166445X20304537	2020-07-04	2020-11-27	2020-12-03	146	152	Aquatic Toxicology	6
7372	https://www.sciencedirect.com/science/article/pii/S0166445X20304628	2020-04-03	2020-11-28	2020-12-03	239	244	Aquatic Toxicology	5
7382	https://www.sciencedirect.com/science/article/pii/S0166445X20304264	2020-05-09	2020-10-31	2020-11-30	175	205	Aquatic Toxicology	30
7392	https://www.sciencedirect.com/science/article/pii/S0166445X20304604	2020-06-02	2020-11-28	2020-12-03	179	184	Aquatic Toxicology	5
7402	https://www.sciencedirect.com/science/article/pii/S0166445X20304598	2020-06-08	2020-11-28	2020-12-04	173	179	Aquatic Toxicology	6
7415	https://www.sciencedirect.com/science/article/pii/S0166445X20304616	2020-04-08	2020-11-28	2020-12-04	234	240	Aquatic Toxicology	6
7422	https://www.sciencedirect.com/science/article/pii/S0166445X20304641	2020-10-21	2020-12-02	2020-12-05	42	45	Aquatic Toxicology	3
7432	https://www.sciencedirect.com/science/article/pii/S0166445X20304574	2020-09-16	2020-11-28	2020-12-05	73	80	Aquatic Toxicology	7
7442	https://www.sciencedirect.com/science/article/pii/S0166445X20304707	2020-08-18	2020-12-04	2020-12-09	108	113	Aquatic Toxicology	5
7452	https://www.sciencedirect.com/science/article/pii/S0166445X20304677	2020-07-28	2020-12-03	2020-12-07	128	132	Aquatic Toxicology	4
7462	https://www.sciencedirect.com/science/article/pii/S0166445X20304689	2020-04-14	2020-12-06	2020-12-09	236	239	Aquatic Toxicology	3
7472	https://www.sciencedirect.com/science/article/pii/S0166445X20304719	2020-09-16	2020-12-08	2020-12-17	83	92	Aquatic Toxicology	9
7482	https://www.sciencedirect.com/science/article/pii/S0166445X20304690	2020-08-09	2020-12-05	2021-01-01	118	145	Aquatic Toxicology	27
7492	https://www.sciencedirect.com/science/article/pii/S0166445X20304720	2020-06-08	2020-12-09	2020-12-24	184	199	Aquatic Toxicology	15
7502	https://www.sciencedirect.com/science/article/pii/S0166445X20304835	2020-08-02	2020-12-10	2020-12-24	130	144	Aquatic Toxicology	14
7514	https://www.sciencedirect.com/science/article/pii/S0166445X20304811	2019-12-30	2020-12-11	2020-12-24	347	360	Aquatic Toxicology	13
7522	https://www.sciencedirect.com/science/article/pii/S0166445X20304823	2020-07-28	2020-12-13	2020-12-24	138	149	Aquatic Toxicology	11
7532	https://www.sciencedirect.com/science/article/pii/S0166445X20304860	2020-10-30	2020-12-24	2021-01-05	55	67	Aquatic Toxicology	12
7542	https://www.sciencedirect.com/science/article/pii/S0166445X20304859	2020-08-16	2020-12-21	2020-12-26	127	132	Aquatic Toxicology	5
7552	https://www.sciencedirect.com/science/article/pii/S0166445X20304896	2020-10-13	2020-12-29	2021-01-06	77	85	Aquatic Toxicology	8
[truncated: 83,332 more rows]
